# Supplementary material for: M1hot tumor-associated macrophages boost tissue-resident memory T cells infiltration and survival in human lung cancer
Source: J Immunother Cancer. 2020 Jul 21;8(2):e000778. doi: 10.1136/jitc-2020-000778 (PMC7375465; doi:10.1136/jitc-2020-000778)
Supplement: Supplementary data [file jitc-2020-000778supp002.xlsx]

## Sheet: DESeq2 paired 1038 DEGs
Gene	baseMean	log2FoldChange	Ratio	Fold change	lfcMLE	lfcSE	stat	pvalue	padj	MeanDeseq_All_normal	MeanDeseq_All_tumour	MeanDeseq_paired_normal	MeanDeseq_paired_tumour
SPP1	31961.4	4.58271	23.9625	23.9625	5.10867	0.290184	15.7924	3.51e-56	4.99e-52	2798.57	56088.3	2838.72	60767.7
MMP12	619.482	4.51094	22.7996	22.7996	4.66204	0.295105	15.2859	9.5e-53	6.76e-49	26.0263	1111.12	26.7378	1205.1
EGLN3	10.8418	3.68785	12.887	12.887	4.62215	0.418331	8.81564	1.19e-18	6.07e-17	0.969571	20.2301	0.932825	20.6866
ELK2AP	129.735	3.5932	12.0687	12.0687	3.62081	0.323998	11.0902	1.4e-28	3.02e-26	10.1154	439.963	10.3338	247.337
SLC2A5	128.242	3.45643	10.9771	10.9771	3.71772	0.268206	12.8872	5.31e-38	4.73e-35	18.0958	267.867	18.2033	237
RAI14	20.436	3.43404	10.8081	10.8081	3.97906	0.356751	9.62587	6.22e-22	4.97e-20	1.96877	34.9007	1.98434	38.7846
HIST1H2BF	13.3148	3.40405	10.5858	10.5858	3.82535	0.391219	8.70115	3.29e-18	1.6e-16	0.945684	37.3966	0.974341	25.4949
HTRA1	42.6646	3.40092	10.5628	10.5628	4.05161	0.299177	11.3676	6.07e-30	1.76e-27	6.85149	73.2952	6.87175	78.238
HIST1H2BG	12.7172	3.38269	10.4301	10.4301	3.92262	0.346149	9.77234	1.48e-22	1.34e-20	1.43068	33.2546	1.46301	23.8521
ADAMDEC1	137.917	3.36346	10.2921	10.2921	3.87927	0.323224	10.406	2.33e-25	2.86e-23	18.5394	269.118	18.7154	256.142
IL2RA	160.74	3.28685	9.75982	9.75982	3.70907	0.290092	11.3304	9.28e-30	2.54e-27	25.6573	297.475	26.0932	294.462
ENO2	59.4175	3.25017	9.51479	9.51479	3.40586	0.319658	10.1676	2.77e-24	2.94e-22	6.96318	103.831	7.06398	111.106
WNT5A	14.4121	3.19732	9.17252	9.17252	3.75533	0.309529	10.3296	5.18e-25	6.3e-23	2.51056	23.9142	2.57561	26.1956
SLC2A1	157.021	3.19467	9.1557	9.1557	3.3211	0.288718	11.065	1.85e-28	3.83e-26	20.858	316.781	21.1594	290.972
DPP4	31.5269	3.18205	9.07593	9.07593	3.66355	0.289163	11.0043	3.64e-28	7.2e-26	5.76924	51.8477	5.7016	57.3269
FCGBP	279.304	3.16595	8.97521	8.97521	3.14021	0.33187	9.53971	1.43e-21	1.06e-19	36.9128	499.371	37.5795	519.655
HIST1H1B	15.6762	3.12382	8.71696	8.71696	3.19218	0.423745	7.37195	1.68e-13	4.28e-12	1.49949	51.5939	1.54493	29.6199
PDPN	46.9843	3.08577	8.49001	8.49001	3.57341	0.336679	9.16531	4.94e-20	2.96e-18	7.7724	78.3531	7.86465	85.8499
EDNRB	12.3167	3.08362	8.47742	8.47742	3.95973	0.33718	9.14534	5.94e-20	3.51e-18	2.80316	19.5699	2.72278	21.8872
COLQ	12.3236	3.07649	8.43557	8.43557	3.52011	0.37817	8.13519	4.11e-16	1.53e-14	1.656	22.5689	1.55189	22.9664
CADM1	54.2305	3.06698	8.38017	8.38017	3.41981	0.253079	12.1187	8.41e-34	3.24e-31	11.4799	91.6212	11.4421	96.7628
NIPAL4	19.0083	3.04102	8.2307	8.2307	3.34069	0.337473	9.01113	2.04e-19	1.13e-17	3.00465	42.4786	3.08468	34.7602
CRABP2	34.7549	3.02779	8.15558	8.15558	3.58469	0.394818	7.66883	1.74e-14	5.13e-13	4.56637	54.8027	4.56147	64.4904
ADAM28	136.231	2.96944	7.83234	7.83234	3.13644	0.225468	13.1701	1.3e-39	1.55e-36	26.5668	245.184	26.8869	245.087
OLFML3	84.2979	2.95387	7.74826	7.74826	3.55526	0.329824	8.95592	3.37e-19	1.81e-17	16.4548	146.89	16.5016	151.316
MMP9	709.878	2.95305	7.74383	7.74383	2.99371	0.237701	12.4234	1.95e-35	1.26e-32	121.278	1229.58	123.389	1287.03
HS3ST2	45.7149	2.91384	7.53621	7.53621	3.39162	0.304789	9.5602	1.18e-21	8.87e-20	8.98707	89.8706	9.09408	82.213
ENPP2	113.168	2.90764	7.50388	7.50388	3.26871	0.260154	11.1766	5.31e-29	1.28e-26	25.8092	195.387	26.0513	199.954
ITGA9	26.0263	2.90676	7.49934	7.49934	3.17814	0.287644	10.1054	5.23e-24	5.43e-22	4.53629	42.9798	4.5415	47.3194
METTL7B	34.7076	2.88618	7.39309	7.39309	4.18453	0.357073	8.08289	6.33e-16	2.28e-14	7.88306	64.2589	8.08887	61.0269
CEACAM5	26.0283	2.8558	7.23904	7.23904	3.02167	0.363433	7.85784	3.91e-15	1.27e-13	3.44273	40.3777	3.54706	48.3253
HIST1H2AG	41.6713	2.85327	7.22639	7.22639	3.08076	0.409966	6.95978	3.41e-12	7.43e-11	2.8019	92.8326	2.86476	79.6436
ADM	335.635	2.81682	7.0461	7.0461	2.83682	0.291195	9.67333	3.91e-22	3.26e-20	62.8422	563.925	64.5371	603.328
LEP	13.5746	2.80372	6.98239	6.98239	3.86925	0.40469	6.92807	4.27e-12	9.18e-11	2.64233	22.2197	2.70035	24.3334
AMPD3	102.145	2.79808	6.95516	6.95516	3.00093	0.197521	14.166	1.49e-45	3.03e-42	27.3569	185.971	27.5908	175.917
CD1A	77.8829	2.79421	6.93653	6.93653	3.14129	0.259501	10.7677	4.89e-27	7.66e-25	19.015	122.013	19.4369	135.952
MERTK	177.305	2.78805	6.90698	6.90698	2.98394	0.193691	14.3944	5.61e-47	1.33e-43	48.2528	292.051	48.657	304.91
LY9	31.1513	2.7653	6.79888	6.79888	3.03956	0.228052	12.1257	7.72e-34	3.05e-31	8.00808	56.9	8.14053	53.9165
CCND1	90.3683	2.74577	6.70749	6.70749	2.84905	0.217083	12.6485	1.14e-36	8.55e-34	21.1332	160.507	21.465	158.45
HIST1H3D	37.7436	2.74566	6.70695	6.70695	2.7779	0.368723	7.4464	9.59e-14	2.56e-12	3.87681	90.4513	3.99429	70.9334
BNIP3	39.5269	2.73903	6.67621	6.67621	2.89088	0.247889	11.0494	2.21e-28	4.49e-26	8.42262	63.3998	8.49049	70.2973
RGS1	747.277	2.73305	6.64857	6.64857	2.92753	0.220996	12.3669	3.95e-35	1.94e-32	196.734	1204.59	197.449	1293.71
S100B	174.771	2.72472	6.6103	6.6103	3.02064	0.217302	12.5388	4.58e-36	3.1e-33	52.628	298.089	53.3301	294.884
OLFML2B	119.739	2.71302	6.55692	6.55692	3.01404	0.223365	12.1461	6.01e-34	2.46e-31	34.8853	216.083	35.1159	203.299
ADORA3	161.751	2.70352	6.51388	6.51388	2.86206	0.187725	14.4014	5.07e-47	1.33e-43	48.773	253.076	48.6639	274.375
IGLL5	244.203	2.69841	6.49087	6.49087	2.48166	0.2907	9.28246	1.66e-20	1.05e-18	35.0207	1105.39	35.4868	449.598
GPR114	24.6928	2.69686	6.4839	6.4839	3.26525	0.337365	7.9939	1.31e-15	4.54e-14	5.64882	43.1631	5.79795	43.3455
HIST1H2AE	33.5526	2.6939	6.47061	6.47061	2.70406	0.289831	9.29473	1.48e-20	9.51e-19	4.64944	85.3159	4.76829	61.8911
MMP1	14.1234	2.68928	6.4499	6.4499	3.36045	0.532324	5.05195	4.37e-07	4.17e-06	0.565281	24.7693	0.549347	27.6339
ADAM8	329.69	2.68812	6.44471	6.44471	2.93495	0.236525	11.365	6.24e-30	1.78e-27	85.8794	567.38	87.1592	568.407
SPINK1	35.9389	2.65851	6.31382	6.31382	3.27828	0.385325	6.89942	5.22e-12	1.11e-10	6.06408	61.88	6.04946	65.7501
HIST1H3H	19.4002	2.6545	6.29626	6.29626	2.90835	0.394696	6.72542	1.75e-11	3.48e-10	1.91291	33.3216	1.95985	36.4971
SLAMF9	49.3487	2.64779	6.26705	6.26705	2.49896	0.334071	7.92582	2.27e-15	7.61e-14	7.65075	87.5144	7.37562	90.8289
SEMA4C	48.2829	2.64281	6.24548	6.24548	2.96671	0.275707	9.58559	9.19e-22	7.27e-20	10.4777	77.8643	10.707	85.5001
ETV5	100.727	2.64214	6.24257	6.24257	2.78217	0.18981	13.9199	4.8e-44	7.59e-41	27.5459	163.309	27.7745	173.094
ANGPTL4	28.3863	2.62322	6.16122	6.16122	3.50923	0.413364	6.34602	2.21e-10	3.75e-09	5.21265	51.4368	5.3155	51.0834
MMP8	16.029	2.62158	6.15422	6.15422	3.23638	0.482461	5.43376	5.52e-08	6.22e-07	1.89358	25.8376	1.91789	30.0969
SIGLEC8	22.085	2.60076	6.06606	6.06606	3.01484	0.311391	8.35208	6.71e-17	2.83e-15	4.97491	38.9364	5.11464	38.9573
SNAI1	58.5459	2.59856	6.0568	6.0568	3.10381	0.313281	8.29465	1.09e-16	4.46e-15	14.8259	100.897	15.0768	101.415
ABLIM3	15.2368	2.55277	5.86759	5.86759	3.02686	0.289157	8.8283	1.06e-18	5.46e-17	4.57218	23.5161	4.50133	25.8723
TNFRSF9	23.8082	2.54817	5.84894	5.84894	2.81873	0.258126	9.87181	5.52e-23	5.31e-21	6.01249	42.1915	6.10651	41.3179
ADSSL1	31.8003	2.54526	5.83715	5.83715	2.86751	0.253278	10.0493	9.25e-24	9.48e-22	10.5935	47.8761	10.8705	52.5041
SLCO4A1	18.122	2.53	5.77574	5.77574	3.22402	0.346591	7.29968	2.88e-13	7.14e-12	6.40863	27.3284	6.58079	29.476
HS3ST1	39.295	2.52424	5.75269	5.75269	2.93785	0.262195	9.62732	6.13e-22	4.94e-20	11.0934	64.8865	11.1871	67.1021
AK4	22.2854	2.51447	5.71389	5.71389	2.68497	0.299004	8.40951	4.12e-17	1.8e-15	5.30441	44.5297	5.41004	39.0181
GPR126	10.5089	2.49644	5.6429	5.6429	2.98479	0.33103	7.54143	4.65e-14	1.29e-12	2.62477	16.9317	2.66023	18.3468
CXCL12	19.5126	2.48985	5.61718	5.61718	2.90149	0.296176	8.40665	4.22e-17	1.83e-15	5.24291	37.6725	5.26953	33.6649
ANTXR1	24.0614	2.48828	5.61109	5.61109	2.86601	0.320363	7.76706	8.03e-15	2.51e-13	5.83367	40.393	5.94432	42.0654
F13A1	314.542	2.47625	5.5645	5.5645	2.63071	0.251615	9.84141	7.47e-23	7.04e-21	93.2643	534.703	89.9737	537.678
CEACAM6	57.1461	2.46534	5.52258	5.52258	2.42547	0.346479	7.11541	1.12e-12	2.58e-11	10.8867	86.9834	10.9521	103.607
BNC2	15.3068	2.45339	5.47701	5.47701	2.89718	0.309344	7.93095	2.17e-15	7.34e-14	3.9779	24.4429	4.06538	26.5363
SLC40A1	193.529	2.45271	5.47444	5.47444	2.77213	0.245524	9.98968	1.69e-23	1.67e-21	66.3937	316.309	66.3006	320.068
FCGR2C	35.4048	2.45156	5.47006	5.47006	2.76276	0.251999	9.72843	2.28e-22	1.98e-20	10.8994	57.8372	11.0533	59.4907
STAB1	628.164	2.44977	5.46328	5.46328	2.6316	0.185025	13.2402	5.14e-40	6.66e-37	223.603	1020.46	227.04	1023.78
ITGB3	17.2861	2.44623	5.44989	5.44989	2.99657	0.326038	7.5029	6.24e-14	1.71e-12	4.3387	25.4867	4.37098	30.0595
SDS	294.334	2.44515	5.44581	5.44581	2.79044	0.232339	10.524	6.69e-26	8.75e-24	92.6582	499.65	94.5954	490.261
HIST1H2BC	15.1311	2.44068	5.42898	5.42898	2.36327	0.428135	5.70073	1.19e-08	1.52e-07	1.79054	30.1075	1.83378	28.1826
DFNA5	54.9792	2.43676	5.41424	5.41424	2.58572	0.233393	10.4406	1.62e-25	2e-23	15.8948	91.2436	16.2222	93.4814
NRG1	15.0303	2.42922	5.38601	5.38601	2.70994	0.370758	6.55203	5.68e-11	1.04e-09	3.22791	28.2989	3.19347	26.7663
GAL3ST4	521.465	2.41435	5.3308	5.3308	2.74987	0.217271	11.1122	1.09e-28	2.43e-26	203.348	865.695	205.851	831.812
PLXNC1	114.654	2.38928	5.23895	5.23895	2.54845	0.199003	12.0062	3.3e-33	1.2e-30	37.3883	186.085	37.6176	191.454
CD28	16.5865	2.3884	5.23576	5.23576	3.05108	0.360299	6.62894	3.38e-11	6.45e-10	4.9174	26.5663	4.58148	28.4625
HGF	16.1511	2.38469	5.22232	5.22232	2.95786	0.295484	8.07046	7e-16	2.51e-14	5.58314	25.2463	5.57598	26.6635
LAG3	15.289	2.35642	5.12099	5.12099	2.38244	0.317003	7.43343	1.06e-13	2.8e-12	3.17465	24.976	3.17166	27.1943
RGS16	14.4317	2.35004	5.09838	5.09838	2.74082	0.332463	7.06857	1.57e-12	3.53e-11	3.64854	29.5869	3.704	25.0423
ABCA1	395.371	2.34617	5.08472	5.08472	2.53364	0.228102	10.2856	8.18e-25	9.63e-23	132.381	671.48	134.243	654.036
PKIB	15.9952	2.3414	5.06794	5.06794	2.71401	0.299756	7.81101	5.67e-15	1.82e-13	4.50657	25.7609	4.62109	27.2746
ANKRD22	89.5626	2.33936	5.06078	5.06078	2.52199	0.274028	8.53692	1.38e-17	6.37e-16	25.5326	182.91	25.8765	152.752
MARCKS	498.296	2.33689	5.05211	5.05211	2.53633	0.214671	10.8859	1.35e-27	2.37e-25	168.097	870.184	170.458	822.517
SRGAP3	25.1245	2.33032	5.02919	5.02919	2.52268	0.294067	7.92446	2.29e-15	7.68e-14	6.85366	40.9433	7.01726	43.093
GEM	16.5394	2.32945	5.02613	5.02613	2.64645	0.327499	7.11285	1.14e-12	2.61e-11	3.92841	37.2508	4.03643	28.7977
NFATC2	29.2819	2.32712	5.01803	5.01803	2.47448	0.238777	9.74599	1.92e-22	1.7e-20	8.21171	46.2464	8.37238	50.0082
MMP7	25.6852	2.32699	5.01758	5.01758	2.60529	0.33333	6.98103	2.93e-12	6.42e-11	5.82235	40.8575	5.91061	45.2998
IL4I1	359.53	2.32289	5.00333	5.00333	2.41483	0.212891	10.9111	1.02e-27	1.81e-25	117.55	664.928	118.257	596.038
PLA2G7	322.708	2.31327	4.97008	4.97008	2.63569	0.243187	9.51233	1.86e-21	1.36e-19	115.997	527.362	115.478	528.632
SLC6A8	83.8519	2.30629	4.9461	4.9461	2.47032	0.302549	7.62286	2.48e-14	7.15e-13	19.3646	135.017	19.8081	146.754
SMPDL3A	31.3768	2.30018	4.9252	4.9252	2.52731	0.255884	8.98916	2.49e-19	1.35e-17	10.7016	55.1009	10.6181	51.9892
TGFB2	11.5412	2.28924	4.88799	4.88799	2.56332	0.275239	8.31727	9e-17	3.7e-15	3.66367	17.8993	3.62039	19.4407
KCNJ10	14.1845	2.26814	4.81701	4.81701	2.89908	0.373272	6.07637	1.23e-09	1.83e-08	3.82249	33.2023	3.83914	24.4224
GPRC5B	12.0294	2.26728	4.81414	4.81414	2.75215	0.320399	7.07642	1.48e-12	3.34e-11	4.34962	17.2632	4.42633	19.6247
MRC2	56.6363	2.26444	4.80466	4.80466	2.43593	0.219802	10.3022	6.89e-25	8.24e-23	18.5628	88.9934	18.7616	93.9157
ALDOC	24.9861	2.25593	4.77643	4.77643	2.44027	0.259318	8.69949	3.33e-18	1.62e-16	7.31337	41.5812	7.4909	42.291
CARD11	15.5304	2.254	4.77003	4.77003	2.592	0.278332	8.09825	5.58e-16	2.04e-14	5.03438	25.0919	5.07673	25.8682
SEPP1	259.006	2.24773	4.74936	4.74936	2.59073	0.254102	8.84577	9.09e-19	4.72e-17	103.268	440.049	100.546	415.91
C6orf192	21.2343	2.24674	4.7461	4.7461	2.48908	0.285062	7.8816	3.23e-15	1.06e-13	6.30122	33.9379	6.30481	36.2015
FAM198B	33.9955	2.24535	4.74151	4.74151	2.43452	0.226597	9.909	3.8e-23	3.69e-21	11.3954	54.661	11.2888	56.4696
CXCR2P1	27.8918	2.23366	4.70327	4.70327	2.35504	0.320579	6.9676	3.22e-12	7.05e-11	7.45346	56.2691	7.65728	47.8696
TMEM37	110.05	2.22343	4.67004	4.67004	2.63526	0.22875	9.71992	2.48e-22	2.11e-20	48.896	171.189	48.8899	170.159
LOC100134229	11.8773	2.22297	4.66855	4.66855	2.52363	0.285559	7.78465	6.99e-15	2.21e-13	4.04808	21.3238	3.85114	19.8016
C3	1230.86	2.21836	4.65363	4.65363	2.34816	0.26285	8.43963	3.18e-17	1.41e-15	402.463	2081.08	406.988	2045.52
RNASE1	1404.62	2.21546	4.64429	4.64429	2.32143	0.199286	11.117	1.04e-28	2.34e-26	520.096	2229.68	511.367	2283.94
GPR183	333.559	2.21107	4.63018	4.63018	2.39726	0.242591	9.11436	7.91e-20	4.58e-18	128.306	517.062	129.009	536.579
SLC43A1	10.6686	2.19979	4.59412	4.59412	2.5398	0.289417	7.60077	2.94e-14	8.37e-13	3.64076	16.8457	3.68496	17.575
CCL8	42.4237	2.19063	4.56503	4.56503	2.79862	0.289351	7.57082	3.71e-14	1.04e-12	17.7412	76.0756	17.6286	66.7609
HIST1H1E	52.5323	2.18473	4.54642	4.54642	2.1724	0.349062	6.25886	3.88e-10	6.3e-09	10.9998	97.2968	11.311	92.9223
NRN1	18.5413	2.18105	4.53484	4.53484	2.10166	0.33975	6.41959	1.37e-10	2.38e-09	4.39824	33.5431	4.53152	32.3115
SDC1	14.0876	2.17926	4.5292	4.5292	2.48446	0.338458	6.43878	1.2e-10	2.12e-09	3.97532	21.7538	4.01863	24.0547
RAB3IL1	25.8558	2.16606	4.48798	4.48798	2.62144	0.269778	8.02906	9.82e-16	3.45e-14	10.644	42.8137	10.7351	40.6787
MYO10	19.4867	2.16533	4.48569	4.48569	2.40205	0.257107	8.42191	3.7e-17	1.63e-15	5.94488	31.6645	6.08095	32.638
CD209	311.895	2.15879	4.4654	4.4654	2.25147	0.174391	12.379	3.4e-35	1.79e-32	115.872	499.447	115.934	505.705
CRYBB1	12.5411	2.1489	4.4349	4.4349	3.01882	0.345832	6.21372	5.17e-10	8.21e-09	4.7144	19.5581	4.84624	20.1079
TPCN1	205.999	2.14698	4.429	4.429	2.29837	0.177521	12.0942	1.13e-33	4.25e-31	88.3168	335.536	89.3398	320.504
HIST1H2AL	72.7436	2.14362	4.4187	4.4187	1.53667	0.362318	5.9164	3.29e-09	4.63e-08	5.83508	151.315	5.98986	137.887
FMN1	101.698	2.13703	4.39855	4.39855	2.33103	0.208446	10.2522	1.16e-24	1.32e-22	40.7803	150.385	41.3107	162.01
HAMP	71.3188	2.13092	4.37996	4.37996	2.54251	0.319911	6.66098	2.72e-11	5.26e-10	23.503	127.161	23.9397	117.94
RGL1	128.943	2.12757	4.36981	4.36981	2.27759	0.199175	10.6819	1.24e-26	1.82e-24	50.3313	210.159	50.578	206.809
FAM20A	93.9011	2.12518	4.36259	4.36259	2.39763	0.227183	9.35449	8.4e-21	5.57e-19	38.8656	160.656	39.0183	148.126
LTBP2	10.2925	2.12094	4.34976	4.34976	2.51374	0.29931	7.08607	1.38e-12	3.13e-11	3.7902	15.3834	3.79485	16.709
A2M	1805.78	2.11597	4.33481	4.33481	2.25277	0.193517	10.9343	7.91e-28	1.46e-25	711.433	2694.93	714.156	2890.16
NCS1	16.5887	2.10248	4.29448	4.29448	2.63964	0.339541	6.19213	5.94e-10	9.29e-09	5.56767	25.5774	5.6923	27.2756
PGBD5	13.5188	2.09621	4.27585	4.27585	3.06182	0.358828	5.84182	5.16e-09	7e-08	5.10781	19.9247	5.18544	21.7223
ATP8B4	22.1824	2.08302	4.23692	4.23692	2.27734	0.232872	8.94489	3.72e-19	1.99e-17	8.13775	34.6744	8.17494	36.1095
LOC283050	35.7969	2.07202	4.20474	4.20474	2.08972	0.301525	6.87179	6.34e-12	1.33e-10	10.8073	57.8333	11.0687	60.3116
SEMA7A	22.391	2.06769	4.19216	4.19216	2.25791	0.239301	8.64054	5.59e-18	2.67e-16	8.34227	35.5833	8.5069	36.059
IGFBP4	116.418	2.06756	4.19177	4.19177	2.14917	0.215543	9.59232	8.61e-22	6.85e-20	42.3485	177.228	42.9594	188.798
PLTP	807.774	2.06213	4.17602	4.17602	2.29794	0.221078	9.32762	1.08e-20	7.04e-19	343.337	1277.01	348.043	1257.45
PTPN7	56.1292	2.05886	4.16657	4.16657	2.15166	0.19197	10.7249	7.78e-27	1.18e-24	21.3919	91.2352	21.3678	90.426
TNFSF15	34.1069	2.05683	4.1607	4.1607	2.13522	0.233736	8.7998	1.37e-18	6.9e-17	11.3117	64.7632	11.4561	56.3982
ZNF395	53.6744	2.05085	4.14351	4.14351	2.26001	0.281551	7.28415	3.24e-13	7.96e-12	18.259	93.8517	18.2062	88.6955
CD226	13.3785	2.04836	4.13635	4.13635	2.28794	0.283965	7.21342	5.46e-13	1.31e-11	4.88518	26.5435	4.84585	21.8078
CCL2	1520.52	2.04691	4.13219	4.13219	2.3828	0.296831	6.89587	5.35e-12	1.14e-10	629.651	2404.1	636.344	2391.27
FCGR2B	165.661	2.04452	4.12535	4.12535	2.15075	0.189384	10.7956	3.61e-27	5.84e-25	64.762	256.937	65.0161	265.263
HIF1A	597.156	2.04345	4.12231	4.12231	2.12929	0.202714	10.0805	6.74e-24	6.95e-22	219.984	962.897	219.586	972.082
TRPM2	112.411	2.04227	4.11894	4.11894	2.19963	0.193416	10.559	4.62e-26	6.14e-24	46.2789	190.958	47.2735	176.53
HIST1H2AJ	13.9096	2.04105	4.11544	4.11544	2.03	0.41741	4.88979	1.01e-06	9.02e-06	1.57325	42.5772	1.62092	25.9196
ARL4C	439.739	2.02796	4.07827	4.07827	2.11023	0.170539	11.8914	1.31e-32	4.34e-30	173.667	675.673	176.891	698.104
ITM2C	26.3578	2.0261	4.07302	4.07302	2.21476	0.278747	7.26859	3.63e-13	8.89e-12	8.71848	48.7732	8.79532	43.7084
ECM1	89.8708	2.01686	4.04702	4.04702	2.14703	0.21304	9.46703	2.88e-21	2.04e-19	36.5255	134.597	36.938	141.92
TCF4	123.949	2.00405	4.01124	4.01124	2.08303	0.163926	12.2253	2.28e-34	1.01e-31	49.659	194.323	50.8001	196.367
CLDN1	60.3581	2.00402	4.01117	4.01117	2.17482	0.350738	5.71374	1.11e-08	1.41e-07	23.6679	93.0254	23.9884	96.539
NAV2	15.9484	2.00331	4.00918	4.00918	2.23368	0.290793	6.88912	5.61e-12	1.19e-10	5.53312	26.4084	5.57956	26.2445
CHST15	193.803	2.00272	4.00756	4.00756	2.39406	0.253383	7.90395	2.7e-15	8.91e-14	84.9973	301.638	87.044	298.824
GATM	30.4675	1.99958	3.99885	3.99885	2.23415	0.22235	8.99297	2.41e-19	1.32e-17	12.8717	46.5996	12.9531	47.7906
CAMK1G	14.6475	1.98755	3.96563	3.96563	2.81724	0.333117	5.96651	2.42e-09	3.48e-08	6.14368	23.3131	6.26373	22.8728
PRDM1	116.696	1.98736	3.9651	3.9651	2.14243	0.205738	9.65964	4.47e-22	3.68e-20	47.6837	183.888	48.6327	184.124
HSPA7	19.4085	1.9812	3.94823	3.94823	2.35285	0.287907	6.88139	5.93e-12	1.24e-10	7.22445	35.7626	7.38827	31.2916
MYO7A	32.9887	1.97196	3.923	3.923	2.18562	0.230254	8.56427	1.09e-17	5.09e-16	14.0348	51.7405	13.9972	51.7994
PARM1	65.967	1.969	3.91496	3.91496	2.15039	0.242553	8.1178	4.75e-16	1.76e-14	29.7475	102.083	30.3404	101.082
RNASE2	146.034	1.96749	3.91088	3.91088	1.94888	0.301372	6.52846	6.64e-11	1.21e-09	49.4025	226.032	47.2184	243.649
P2RY6	68.1727	1.95442	3.87559	3.87559	2.12799	0.246141	7.94022	2.02e-15	6.88e-14	26.7904	117.689	27.1834	108.402
MMP2	64.9711	1.95427	3.87519	3.87519	2.14165	0.228296	8.56026	1.13e-17	5.24e-16	28.0152	99.0995	28.1478	101.303
SH3RF1	21.5595	1.95276	3.87115	3.87115	2.2377	0.264407	7.38544	1.52e-13	3.9e-12	8.17261	31.7949	8.24392	34.6822
DUSP4	46.646	1.9442	3.84824	3.84824	2.31863	0.305646	6.36096	2e-10	3.43e-09	19.9927	73.7393	20.4332	72.1864
NDRG2	577.841	1.93272	3.81775	3.81775	2.02173	0.181558	10.6452	1.84e-26	2.56e-24	254.549	925.524	259.673	890.128
DDIT4	315.619	1.92689	3.80235	3.80235	2.02572	0.249725	7.71606	1.2e-14	3.65e-13	120.77	507.224	123.934	503.823
MYCL1	15.0688	1.92396	3.79464	3.79464	2.39596	0.29147	6.60089	4.09e-11	7.69e-10	6.34189	24.029	6.501	23.554
ST8SIA4	72.557	1.9225	3.79079	3.79079	2.01335	0.179032	10.7383	6.73e-27	1.03e-24	30.4556	124.153	30.4637	114.259
TSPAN33	129.861	1.92083	3.78641	3.78641	2.04323	0.19812	9.69528	3.16e-22	2.64e-20	55.2897	203.858	55.5324	203.088
SULF2	344.447	1.91914	3.78198	3.78198	2.19787	0.258386	7.42742	1.11e-13	2.91e-12	144.717	548.173	148.078	536.792
KCNJ5	103.003	1.91511	3.77142	3.77142	2.04011	0.204459	9.36671	7.48e-21	5e-19	43.41	174.504	44.2846	161.012
CMKLR1	325.339	1.90718	3.75076	3.75076	2.10843	0.190281	10.023	1.21e-23	1.22e-21	160.984	497.415	161.763	486.578
GPR56	34.4038	1.90426	3.74317	3.74317	2.06373	0.270058	7.05131	1.77e-12	3.97e-11	11.8424	50.8081	11.9808	56.6491
CXCR4	1164.51	1.90133	3.73557	3.73557	1.97035	0.158823	11.9714	5.02e-33	1.74e-30	497.811	1829.31	506.228	1816.44
VEGFA	414.037	1.90111	3.73501	3.73501	2.02089	0.185139	10.2686	9.76e-25	1.12e-22	185.889	654.042	190.298	633.79
CD93	270.88	1.90059	3.73365	3.73365	2.10873	0.234893	8.0913	5.9e-16	2.15e-14	126.785	394.158	128.389	411.718
GPR84	91.2134	1.89598	3.72175	3.72175	2.04118	0.221852	8.54615	1.27e-17	5.9e-16	39.1606	154.334	39.6419	141.786
SLC35F2	14.2635	1.88506	3.69369	3.69369	2.1206	0.293407	6.42474	1.32e-10	2.3e-09	5.67886	22.2957	5.68563	22.772
NEB	15.0462	1.87962	3.67979	3.67979	2.29998	0.325586	5.77305	7.79e-09	1.03e-07	5.8976	23.8709	5.98815	24.1237
ST6GAL1	233.004	1.87798	3.6756	3.6756	1.959	0.176163	10.6605	1.56e-26	2.24e-24	101.043	350.563	101.945	362.418
BCL7A	11.6939	1.87339	3.66393	3.66393	2.26315	0.319304	5.86712	4.43e-09	6.08e-08	4.79078	17.097	4.90289	18.391
LSR	21.6052	1.8717	3.65965	3.65965	1.99846	0.243472	7.68755	1.5e-14	4.49e-13	8.6365	38.0035	8.52349	34.4856
FGF11	10.1366	1.85511	3.61779	3.61779	2.24619	0.388641	4.77333	1.81e-06	1.54e-05	3.02034	20.4022	3.11186	17.0532
HIST1H2AC	155.513	1.85188	3.6097	3.6097	1.66656	0.268823	6.88883	5.63e-12	1.19e-10	35.7438	356.934	36.5845	272.032
CD207	30.5404	1.85147	3.60868	3.60868	1.90099	0.326367	5.67296	1.4e-08	1.77e-07	12.1682	42.1677	12.4928	48.4469
IGJ	32.8288	1.85094	3.60735	3.60735	1.6882	0.340113	5.44212	5.26e-08	5.98e-07	9.84919	162.076	9.04553	56.5626
HES1	10.6264	1.84495	3.5924	3.5924	2.21553	0.292793	6.3012	2.95e-10	4.92e-09	4.03596	16.8039	4.08111	17.0978
ACPP	10.9574	1.84417	3.59045	3.59045	2.21544	0.334162	5.51878	3.41e-08	3.98e-07	4.40806	17.2538	4.3653	17.5052
RASGRP3	29.258	1.84409	3.59027	3.59027	1.92957	0.202015	9.1285	6.95e-20	4.05e-18	12.139	44.3517	12.1211	46.3958
ADAM19	109.399	1.84224	3.58567	3.58567	2.10082	0.285336	6.45641	1.07e-10	1.9e-09	53.4167	167.6	54.2198	163.707
DYSF	127.083	1.82963	3.55447	3.55447	2.01956	0.205599	8.89902	5.63e-19	2.98e-17	59.4158	221.828	60.544	192.454
SPRY2	20.835	1.8295	3.55414	3.55414	2.0539	0.232466	7.86996	3.55e-15	1.16e-13	9.34245	38.3856	9.38308	32.1005
SLC5A3	16.7767	1.82585	3.54516	3.54516	1.93375	0.238805	7.64579	2.08e-14	6.07e-13	6.25651	27.9448	6.21466	27.2916
TIMP3	29.4556	1.82217	3.53612	3.53612	2.05299	0.296891	6.1375	8.38e-10	1.29e-08	12.2524	42.4266	11.8522	46.9315
TMEM163	35.501	1.81602	3.52109	3.52109	2.11343	0.242507	7.48853	6.96e-14	1.89e-12	16.7611	47.3709	16.9935	53.8268
AHNAK2	25.6138	1.8135	3.51494	3.51494	2.0606	0.24338	7.45131	9.24e-14	2.47e-12	11.3393	38.6505	11.2862	39.8251
MUC5B	21.8338	1.81154	3.51016	3.51016	1.47007	0.360534	5.02458	5.05e-07	4.76e-06	5.67076	32.4817	5.60013	38.1443
SPIB	17.853	1.80597	3.49665	3.49665	1.91484	0.272611	6.62474	3.48e-11	6.61e-10	6.78337	32.3499	6.88974	28.6814
CECR6	11.1688	1.80222	3.48755	3.48755	2.18776	0.310908	5.79661	6.77e-09	9.01e-08	5.01148	17.3136	4.99802	17.2619
ZFP36L1	866.993	1.80186	3.4867	3.4867	1.85401	0.150382	11.9819	4.42e-33	1.57e-30	394.473	1336.38	400.85	1326.89
CD1E	71.403	1.80039	3.48314	3.48314	1.95231	0.246364	7.30785	2.71e-13	6.75e-12	32.3568	101.031	32.9185	109.39
LPAR6	44.233	1.79493	3.46998	3.46998	1.84956	0.183919	9.75936	1.68e-22	1.51e-20	18.3253	65.5629	17.8336	70.6467
SATB1	125.936	1.79095	3.46043	3.46043	1.8726	0.187247	9.56463	1.13e-21	8.57e-20	57.0374	185.739	57.3661	193.758
HSPA6	28.5412	1.78927	3.45639	3.45639	1.95838	0.263718	6.78477	1.16e-11	2.36e-10	13.9891	46.4002	14.2367	42.604
MYO1D	40.9207	1.78754	3.45226	3.45226	2.12879	0.277251	6.44737	1.14e-10	2.01e-09	17.7658	59.1954	17.9515	63.6376
CD180	196.402	1.78162	3.43811	3.43811	1.8897	0.184298	9.66706	4.16e-22	3.45e-20	93.5808	275.639	92.8898	298.999
ALOX15B	105.157	1.77582	3.42433	3.42433	2.27995	0.274895	6.46001	1.05e-10	1.85e-09	52.1834	172.478	53.2247	156.13
FSCN1	48.8488	1.77282	3.41721	3.41721	1.91597	0.240476	7.37211	1.68e-13	4.28e-12	22.384	75.24	22.6325	74.5337
CEP55	11.3706	1.77117	3.4133	3.4133	1.88112	0.298133	5.94086	2.84e-09	4.03e-08	5.1115	16.2856	4.52797	18.2012
B3GNT8	12.0986	1.76027	3.38761	3.38761	2.00384	0.266048	6.61634	3.68e-11	6.96e-10	5.6602	22.5814	5.55619	18.5358
CYP27B1	11.5619	1.75878	3.38412	3.38412	1.89434	0.339388	5.18222	2.19e-07	2.22e-06	3.38939	22.9136	3.45904	19.5667
MALAT1	8067.56	1.75589	3.37735	3.37735	1.63972	0.288014	6.09656	1.08e-09	1.63e-08	2719.09	13092.7	2786.19	13317
PTGS1	393.098	1.75281	3.37013	3.37013	1.7947	0.157407	11.1355	8.43e-29	1.94e-26	177.547	596.249	178.243	605.732
PLD4	29.4248	1.75245	3.3693	3.3693	2.17256	0.293979	5.96114	2.5e-09	3.58e-08	15.2176	43.197	15.1717	43.4047
GALM	233.628	1.74909	3.36147	3.36147	1.7959	0.160002	10.9317	8.13e-28	1.48e-25	104.144	343.607	104.865	360.592
ZNF618	90.4597	1.74527	3.35258	3.35258	1.83762	0.192974	9.0441	1.51e-19	8.56e-18	40.457	142.03	40.9886	139.402
EYA2	14.3502	1.74497	3.35188	3.35188	1.95235	0.284308	6.1376	8.38e-10	1.29e-08	6.85689	19.938	6.08379	22.5919
GNG7	17.9192	1.74139	3.34358	3.34358	1.89418	0.258539	6.73551	1.63e-11	3.25e-10	7.42952	29.1828	7.59955	28.1153
MUC4	25.5171	1.73943	3.33902	3.33902	1.76063	0.342563	5.07768	3.82e-07	3.69e-06	8.06502	36.3312	8.1441	42.7605
LGMN	2470.04	1.73627	3.33174	3.33174	1.94525	0.215385	8.06127	7.55e-16	2.69e-14	1297.48	3636.15	1302.72	3618.84
STARD13	20.8551	1.7287	3.3143	3.3143	1.94575	0.251683	6.86858	6.48e-12	1.35e-10	9.62444	31.079	9.61852	32.0754
SLC38A1	13.7321	1.71577	3.28471	3.28471	2.04508	0.324514	5.28719	1.24e-07	1.31e-06	5.83733	20.4905	5.89298	21.5198
FAIM3	58.2005	1.71059	3.27296	3.27296	1.99716	0.259887	6.58206	4.64e-11	8.65e-10	27.6669	83.4194	27.5464	88.5373
SMOX	39.2999	1.70696	3.26473	3.26473	2.1717	0.271789	6.28047	3.38e-10	5.54e-09	20.5097	54.4083	21.0541	57.0543
AGR2	18.9587	1.70678	3.26431	3.26431	1.54102	0.378782	4.50596	6.61e-06	4.99e-05	5.18054	28.0804	4.99587	32.9495
DSP	10.7992	1.70364	3.25722	3.25722	2.08364	0.361161	4.71713	2.39e-06	1.99e-05	3.64666	15.4725	3.69104	17.9678
SH3D21	27.9504	1.70279	3.2553	3.2553	2.02118	0.284514	5.98491	2.17e-09	3.14e-08	12.6847	46.7131	12.8707	42.7741
PIK3R6	87.082	1.70239	3.2544	3.2544	1.8823	0.208857	8.151	3.61e-16	1.36e-14	44.4886	123.258	45.1865	128.134
ITGA4	71.9785	1.69937	3.24759	3.24759	1.87864	0.228857	7.42546	1.12e-13	2.94e-12	35.0368	97.6542	34.3682	109.58
CXCL10	94.5958	1.69936	3.24758	3.24758	1.64138	0.30495	5.5726	2.51e-08	3.01e-07	35.9874	159.57	35.579	153.065
SLC9A9	15.9978	1.69365	3.23474	3.23474	1.85916	0.266385	6.35791	2.05e-10	3.49e-09	7.25872	25.6825	7.25826	24.6582
HIC1	11.5093	1.6932	3.23373	3.23373	2.01244	0.323292	5.23737	1.63e-07	1.68e-06	4.37135	17.9581	4.49279	18.4012
CLEC5A	425.251	1.69064	3.228	3.228	1.75161	0.227077	7.44522	9.68e-14	2.57e-12	193.812	630.54	192.268	655.477
PMP22	1410.98	1.68424	3.21372	3.21372	1.76545	0.15532	10.8437	2.14e-27	3.71e-25	724.645	1990.76	721.596	2090.71
CD72	51.7104	1.68409	3.21337	3.21337	1.78885	0.205595	8.19128	2.58e-16	1e-14	24.3814	78.1797	24.5802	78.4227
FAM26F	51.4854	1.68237	3.20956	3.20956	1.83783	0.288532	5.8308	5.52e-09	7.44e-08	21.3754	89.4702	21.8798	80.7948
UHRF1	15.2972	1.68212	3.20898	3.20898	1.80564	0.252858	6.65242	2.88e-11	5.56e-10	6.62066	26.9099	6.74414	23.7203
CERCAM	19.6262	1.68053	3.20545	3.20545	1.9014	0.271556	6.18851	6.07e-10	9.48e-09	9.01713	28.4231	9.02587	30.0366
TNFRSF11A	12.8775	1.68015	3.2046	3.2046	2.08941	0.294055	5.71372	1.11e-08	1.41e-07	6.08668	19.3572	6.13887	19.5287
FNIP2	110.683	1.67853	3.20102	3.20102	1.76015	0.187732	8.94113	3.85e-19	2.05e-17	53.1927	171.922	53.0963	168.026
CDK6	25.5872	1.67524	3.19372	3.19372	1.85406	0.233409	7.17726	7.11e-13	1.69e-11	12.145	36.7632	12.2485	38.8814
IL21R	59.0538	1.67253	3.18774	3.18774	1.88463	0.26116	6.40425	1.51e-10	2.61e-09	30.2778	95.712	30.6553	86.7333
EPHB2	52.1682	1.66997	3.18207	3.18207	1.84715	0.22099	7.55674	4.13e-14	1.16e-12	26.4962	75.8337	27.0676	76.881
CX3CR1	233.864	1.66924	3.18047	3.18047	2.22853	0.323643	5.15766	2.5e-07	2.5e-06	106.408	371.424	107.407	359.159
TOP2A	38.0033	1.6633	3.1674	3.1674	1.71895	0.214755	7.74509	9.55e-15	2.94e-13	18.1089	51.9258	17.4673	58.5446
TRERF1	35.405	1.66212	3.16482	3.16482	1.81139	0.217932	7.62682	2.41e-14	6.96e-13	17.1326	55.025	17.4644	53.1449
TMEM176A	1083.15	1.66067	3.16164	3.16164	1.83084	0.204169	8.13381	4.16e-16	1.55e-14	563.841	1734.82	562.313	1591.15
LOC100505746	50.5148	1.65774	3.15522	3.15522	1.88091	0.242479	6.83665	8.11e-12	1.67e-10	24.5593	76.1943	24.9619	75.5969
KIAA1274	47.172	1.6538	3.14661	3.14661	1.73711	0.232256	7.1206	1.07e-12	2.49e-11	20.119	71.5963	20.4641	73.5681
LAPTM4B	16.0924	1.6523	3.14334	3.14334	1.83194	0.279956	5.90199	3.59e-09	5e-08	7.36207	21.4597	7.38678	24.7521
PLAU	446.648	1.65048	3.13938	3.13938	1.69481	0.145572	11.3379	8.52e-30	2.38e-27	218.464	648.067	218.515	672.443
TMEM176B	3678.76	1.64994	3.13821	3.13821	1.78818	0.200429	8.23207	1.84e-16	7.32e-15	1837.44	5345.67	1873.25	5444.04
MEF2C	98.8048	1.64976	3.13781	3.13781	1.71774	0.177714	9.2832	1.64e-20	1.05e-18	45.6769	150.957	46.2565	150.991
CXCL9	1390.33	1.64887	3.13588	3.13588	1.49595	0.336454	4.90074	9.55e-07	8.59e-06	510.276	2888	498.517	2271.62
FOLR2	839.897	1.64795	3.13387	3.13387	1.8045	0.215909	7.63259	2.3e-14	6.69e-13	460.401	1250.46	467.035	1204.87
IER3	1109.04	1.64008	3.11683	3.11683	1.75942	0.194978	8.41159	4.04e-17	1.77e-15	563.035	1774.45	563.796	1644.71
PFKFB3	239.044	1.6361	3.10825	3.10825	1.67732	0.15231	10.7419	6.47e-27	1e-24	114.367	372.529	116.29	359.705
BCL2	25.3732	1.63598	3.10799	3.10799	1.75914	0.217198	7.5322	4.99e-14	1.38e-12	12.5718	41.108	12.2915	38.2795
APOBEC3D	29.1474	1.63555	3.10706	3.10706	1.7197	0.206651	7.91455	2.48e-15	8.24e-14	12.2126	44.598	12.4504	45.4252
RGS2	391.14	1.63365	3.10298	3.10298	1.724	0.165538	9.86878	5.68e-23	5.4e-21	207.905	619.673	211.99	568.842
CAMK1	111.036	1.63148	3.0983	3.0983	1.68256	0.189556	8.60682	7.51e-18	3.54e-16	51.5178	157.321	51.2715	169.718
BASP1	462.374	1.63108	3.09745	3.09745	1.74904	0.214083	7.61891	2.56e-14	7.34e-13	220.848	699.805	223.903	699.511
SLC4A7	20.5215	1.62847	3.09185	3.09185	1.676	0.224104	7.26656	3.69e-13	8.99e-12	9.27593	30.3807	9.1823	31.8696
HAPLN3	44.6883	1.61533	3.06382	3.06382	1.81739	0.283403	5.69977	1.2e-08	1.53e-07	20.1821	89.0425	20.6284	68.2084
MTSS1	96.818	1.60327	3.03831	3.03831	2.04845	0.27909	5.74464	9.21e-09	1.19e-07	51.9545	141.67	53.077	139.758
ACOT11	10.8673	1.60265	3.037	3.037	1.77449	0.254	6.30964	2.8e-10	4.68e-09	5.39081	15.5998	5.33375	16.3329
C10orf10	19.7605	1.60196	3.03555	3.03555	1.7587	0.300402	5.33271	9.68e-08	1.04e-06	8.10803	30.6795	8.29862	31.0859
BUB1B	12.3412	1.60192	3.03546	3.03546	1.78114	0.287712	5.56778	2.58e-08	3.08e-07	5.95987	18.9804	5.62247	19.0339
STON2	24.54	1.60124	3.03405	3.03405	1.75665	0.247099	6.48016	9.16e-11	1.64e-09	10.7012	36.7772	10.8492	38.0987
MYLIP	59.7134	1.59822	3.02771	3.02771	1.70438	0.236656	6.75336	1.44e-11	2.9e-10	27.5533	90.1398	27.9804	91.2445
HIST1H1C	90.7959	1.59613	3.02331	3.02331	1.54755	0.206051	7.74626	9.46e-15	2.92e-13	33.1197	178.79	33.396	147.04
BCAT1	68.4934	1.59057	3.01168	3.01168	1.65201	0.165106	9.63363	5.77e-22	4.69e-20	35.5876	109.767	34.8145	101.927
CD84	985.881	1.58976	3.00998	3.00998	1.62376	0.122284	13.0005	1.22e-38	1.24e-35	512.891	1455.5	509.796	1457.76
GPR35	15.7075	1.58956	3.00957	3.00957	1.74257	0.282248	5.63177	1.78e-08	2.2e-07	6.80412	26.3355	6.91111	24.3241
EPB41L2	258.717	1.58692	3.00407	3.00407	1.59503	0.134883	11.7651	5.91e-32	1.87e-29	119.088	365.396	119.093	397.551
MIR650	20.3119	1.58593	3.00202	3.00202	1.40991	0.356493	4.44871	8.64e-06	6.37e-05	4.01401	148.533	4.12462	36.1321
ATF5	299.388	1.58553	3.00118	3.00118	1.58758	0.172371	9.19838	3.63e-20	2.2e-18	130.578	479.231	132.771	461.78
LOC100272216	77.1714	1.58219	2.99423	2.99423	1.60994	0.209175	7.56392	3.91e-14	1.1e-12	34.0239	119.305	34.4929	119.422
JHDM1D	62.422	1.58217	2.99421	2.99421	1.67138	0.189077	8.36791	5.87e-17	2.49e-15	32.3762	94.9693	32.6519	91.8082
IER5L	19.7691	1.58016	2.99003	2.99003	1.68056	0.211016	7.48833	6.98e-14	1.89e-12	9.99914	29.6197	10.0707	29.2734
GPR82	25.297	1.57862	2.98685	2.98685	1.68339	0.211627	7.45945	8.69e-14	2.33e-12	12.2786	35.5872	12.5404	37.9352
LOC374443	11.9145	1.57837	2.98632	2.98632	1.82219	0.294111	5.36656	8.03e-08	8.79e-07	5.5972	17.6163	5.55741	18.213
FZD2	41.506	1.57659	2.98264	2.98264	1.6699	0.192826	8.17624	2.93e-16	1.11e-14	19.9181	62.1453	20.3013	62.325
CCL13	358.067	1.57435	2.97801	2.97801	1.81513	0.284757	5.52874	3.23e-08	3.77e-07	176.904	474.916	170.912	542.122
TRAF3IP3	28.6606	1.57294	2.97511	2.97511	1.87799	0.25255	6.22824	4.72e-10	7.54e-09	15.7019	41.0754	15.8802	41.2321
LAMB3	13.0156	1.56911	2.96722	2.96722	1.89211	0.287145	5.46452	4.64e-08	5.31e-07	6.66768	17.7432	6.79258	19.1184
NEDD4L	62.2973	1.56713	2.96315	2.96315	1.61998	0.165856	9.44873	3.43e-21	2.39e-19	31.7632	87.9809	31.5354	92.7866
LEPREL1	19.487	1.5641	2.95693	2.95693	1.77115	0.296859	5.26883	1.37e-07	1.44e-06	8.97122	30.115	8.90142	29.9521
IL10	51.8725	1.56182	2.95227	2.95227	1.82359	0.219384	7.11912	1.09e-12	2.51e-11	29.9411	82.5851	30.4186	72.8914
ERO1L	64.0947	1.55912	2.94674	2.94674	1.5469	0.184745	8.43933	3.19e-17	1.41e-15	27.8762	119.837	28.2139	99.4616
AIM2	26.9052	1.55417	2.93664	2.93664	1.58804	0.269751	5.76148	8.34e-09	1.09e-07	11.7816	42.182	11.7749	42.0106
SPHK1	69.9763	1.55403	2.93636	2.93636	1.67866	0.214814	7.23429	4.68e-13	1.13e-11	37.4884	99.9947	38.415	100.734
SRGAP1	35.7768	1.55084	2.92987	2.92987	1.6625	0.271256	5.71725	1.08e-08	1.39e-07	17.5571	49.1627	17.9789	53.5444
CST7	52.561	1.55073	2.92966	2.92966	1.73997	0.247079	6.27626	3.47e-10	5.66e-09	27.2116	72.459	27.2978	77.3425
DOCK4	105.707	1.54913	2.92641	2.92641	1.59441	0.163699	9.46328	2.98e-21	2.09e-19	51.8522	164.755	52.3545	158.705
NREP	126.761	1.54697	2.92202	2.92202	1.61379	0.21297	7.26379	3.76e-13	9.15e-12	62.6521	181.864	61.9386	191.208
HIST1H4C	53.2706	1.54674	2.92157	2.92157	1.38415	0.274077	5.64346	1.67e-08	2.06e-07	15.3937	127.987	15.8492	89.9782
GNG2	19.9075	1.5421	2.91218	2.91218	1.72583	0.238988	6.45261	1.1e-10	1.94e-09	10.4053	27.9319	10.2026	29.5564
CYBRD1	40.2333	1.53952	2.90697	2.90697	1.64838	0.208255	7.39248	1.44e-13	3.72e-12	21.1886	56.9204	20.6734	59.8164
CST6	10.9314	1.53726	2.90242	2.90242	1.98388	0.323078	4.75816	1.95e-06	1.65e-05	5.79046	16.1588	5.91082	15.8215
CLEC4G	12.3981	1.53679	2.90149	2.90149	2.03557	0.344936	4.4553	8.38e-06	6.18e-05	6.18458	22.2924	6.37199	18.2132
GIMAP8	65.5946	1.53592	2.89973	2.89973	1.61028	0.172405	8.90879	5.16e-19	2.74e-17	35.2487	98.2774	34.4322	96.4971
CD300A	326.749	1.53404	2.89596	2.89596	1.58741	0.168478	9.10531	8.6e-20	4.94e-18	164.29	494.626	166.723	483.386
SLC36A1	151.136	1.53323	2.89432	2.89432	1.59979	0.157911	9.70943	2.75e-22	2.33e-20	79.7462	214.178	80.8292	220.469
BIRC7	36.9957	1.53168	2.89122	2.89122	1.85841	0.287948	5.31929	1.04e-07	1.11e-06	20.0061	59.0069	19.6094	54.0111
PTPRN2	21.9774	1.53137	2.8906	2.8906	1.71289	0.265854	5.7602	8.4e-09	1.1e-07	11.6767	32.3403	11.8982	31.8642
CD14	1179.96	1.52456	2.87699	2.87699	1.55323	0.122792	12.4158	2.15e-35	1.33e-32	614.47	1791.22	626.874	1720.65
TSHZ3	13.791	1.52211	2.87211	2.87211	1.66072	0.264594	5.75263	8.79e-09	1.14e-07	6.7377	20.0019	6.86472	20.6173
ARHGAP12	10.6089	1.52118	2.87025	2.87025	1.65496	0.28303	5.37462	7.67e-08	8.42e-07	5.44143	15.0254	5.1765	16.0786
FLT1	80.1274	1.52018	2.86826	2.86826	1.64326	0.243112	6.25299	4.03e-10	6.5e-09	38.4082	119.929	39.1092	120.805
RARRES1	47.8458	1.51947	2.86686	2.86686	1.65182	0.322942	4.70508	2.54e-06	2.09e-05	21.4588	74.2929	20.9519	74.9196
SDC3	573.776	1.51853	2.86499	2.86499	1.61276	0.205125	7.40296	1.33e-13	3.45e-12	298.526	906.495	301.345	840.497
RHOBTB3	17.4846	1.51611	2.86019	2.86019	1.61008	0.220242	6.88382	5.83e-12	1.23e-10	8.89323	24.7383	8.85413	26.0381
IGSF21	13.89	1.51413	2.85627	2.85627	1.78769	0.312952	4.83822	1.31e-06	1.15e-05	6.33519	20.8655	6.32879	21.374
CCL7	54.7484	1.51403	2.85607	2.85607	1.95732	0.354133	4.27531	1.91e-05	0.000129978	25.5592	99.9442	25.2316	83.6198
HIST1H2BD	25.1635	1.50804	2.84423	2.84423	1.49716	0.247562	6.09154	1.12e-09	1.68e-08	10.1958	47.6368	10.4276	39.6392
DDR1	16.0082	1.50668	2.84155	2.84155	1.64787	0.252414	5.96907	2.39e-09	3.43e-08	7.84485	20.9375	7.785	24.1231
KIF11	13.5024	1.5064	2.84101	2.84101	1.58144	0.209875	7.17764	7.09e-13	1.69e-11	6.76775	18.3899	6.71934	20.2583
C5orf62	97.5532	1.49804	2.82458	2.82458	1.58458	0.18746	7.99121	1.34e-15	4.62e-14	49.9238	131.433	50.7093	143.897
GRIN3A	10.7947	1.49181	2.81242	2.81242	1.57945	0.249408	5.98142	2.21e-09	3.2e-08	5.83431	17.7111	5.15145	16.4309
SPATS2	45.9493	1.48837	2.80572	2.80572	1.55026	0.178484	8.33898	7.49e-17	3.13e-15	23.4723	65.363	23.9742	67.5596
FRMD4B	100.65	1.47887	2.7873	2.7873	1.54751	0.181651	8.14126	3.91e-16	1.47e-14	51.9424	145.465	51.8742	149.194
CELSR1	30.265	1.47088	2.7719	2.7719	1.80874	0.276671	5.31634	1.06e-07	1.13e-06	15.1498	41.644	15.5759	44.8021
PRKCB	135.159	1.47032	2.77083	2.77083	1.5866	0.191238	7.68841	1.49e-14	4.47e-13	74.3233	193.072	75.5726	194.189
GPR34	51.6724	1.46677	2.76403	2.76403	1.58605	0.20687	7.09032	1.34e-12	3.04e-11	29.567	73.2783	28.3248	74.8581
BMP2K	216.44	1.45731	2.74595	2.74595	1.48871	0.136379	10.6857	1.19e-26	1.76e-24	114.509	314.269	115.146	317.147
EXT1	55.25	1.45532	2.74216	2.74216	1.50888	0.166425	8.74457	2.24e-18	1.11e-16	29.1866	77.9519	29.4428	80.6718
LPAR5	67.5014	1.45523	2.742	2.742	1.59615	0.19786	7.35485	1.91e-13	4.83e-12	37.0298	96.9271	37.138	97.3842
RCSD1	108.245	1.45337	2.73847	2.73847	1.56688	0.186526	7.79176	6.61e-15	2.1e-13	60.9351	154.51	61.2607	154.606
S1PR1	10.1001	1.44857	2.72937	2.72937	1.82232	0.350706	4.13043	3.62e-05	0.000227469	4.99643	13.8014	5.04865	15.0701
CD48	232.932	1.44533	2.72325	2.72325	1.66108	0.246984	5.85191	4.86e-09	6.63e-08	127.99	363.916	129.642	334.801
CTTN	10.757	1.44392	2.72059	2.72059	1.54018	0.278046	5.19308	2.07e-07	2.1e-06	5.28374	16.0399	5.30058	16.1522
DENND3	184.207	1.44389	2.72053	2.72053	1.46374	0.129433	11.1555	6.73e-29	1.57e-26	95.0483	272.495	96.9587	270.053
CCNA2	13.4047	1.44216	2.71728	2.71728	1.58732	0.281385	5.12523	2.97e-07	2.93e-06	7.00621	17.2532	6.70052	20.057
RALA	124.957	1.44013	2.71345	2.71345	1.45831	0.18596	7.74429	9.61e-15	2.96e-13	62.728	178.771	61.7082	187.899
IL18BP	482.859	1.43824	2.70989	2.70989	1.47653	0.154634	9.30091	1.39e-20	9.01e-19	255.054	748.622	259.752	701.106
SLC39A8	29.646	1.43776	2.709	2.709	1.56121	0.234376	6.1344	8.55e-10	1.31e-08	16.0273	44.5307	15.8517	43.3374
SMA5	21.945	1.43745	2.70843	2.70843	1.49449	0.17368	8.27645	1.27e-16	5.15e-15	11.2772	31.5782	11.4316	32.3183
SIGLEC10	237.686	1.43737	2.70827	2.70827	1.49868	0.191803	7.49401	6.68e-14	1.82e-12	122.293	363.762	124.059	349.628
HTRA4	49.2809	1.42915	2.69288	2.69288	1.47341	0.241684	5.91331	3.35e-09	4.7e-08	22.566	67.9165	22.7318	75.8453
EPS8	37.8509	1.42713	2.6891	2.6891	1.53293	0.218912	6.51916	7.07e-11	1.28e-09	20.0289	53.8185	19.7762	55.8812
ZNF469	20.9541	1.42693	2.68873	2.68873	1.63476	0.27426	5.20283	1.96e-07	2e-06	10.8119	28.1868	10.864	30.8044
C1orf54	57.6653	1.42461	2.68443	2.68443	1.48119	0.190546	7.4765	7.63e-14	2.05e-12	30.136	81.5399	30.0573	85.1141
CLDN4	11.9731	1.42372	2.68276	2.68276	1.27057	0.392029	3.63167	0.000281598	0.00139613	4.80533	15.8356	4.90686	18.9338
SNCA	22.7103	1.42264	2.68075	2.68075	1.53511	0.202365	7.03003	2.06e-12	4.58e-11	13.0353	32.9027	12.9013	32.4061
CCR2	28.504	1.42213	2.67982	2.67982	1.53	0.30629	4.64309	3.43e-06	2.75e-05	14.0726	45.1466	13.6724	43.2544
ABCC5	190.252	1.41913	2.67424	2.67424	1.45037	0.15703	9.03732	1.61e-19	9.07e-18	100.722	281.583	101.922	277.817
PLEK2	32.369	1.41831	2.67273	2.67273	1.50875	0.239998	5.90968	3.43e-09	4.79e-08	16.955	45.4681	16.2013	48.3947
NAIP	245.799	1.41826	2.67263	2.67263	1.44636	0.114671	12.368	3.89e-35	1.94e-32	138.019	350.708	137.616	352.768
HIST1H4E	13.9774	1.41825	2.67261	2.67261	1.20866	0.329059	4.31001	1.63e-05	0.000113126	3.01228	48.887	3.09254	24.55
TTYH3	698.593	1.41804	2.67223	2.67223	1.45091	0.122815	11.5462	7.72e-31	2.34e-28	390.044	1018.83	396.628	993.723
ICAM1	574.833	1.41488	2.66638	2.66638	1.44098	0.141389	10.0071	1.42e-23	1.42e-21	312.99	877.323	315.201	829.035
C1orf116	11.1482	1.40978	2.65697	2.65697	1.52033	0.350762	4.0192	5.84e-05	0.000348054	5.20673	14.2332	5.1	17.1801
TNFRSF21	199.389	1.40927	2.65602	2.65602	1.43647	0.144301	9.76614	1.57e-22	1.42e-20	106.917	263.728	107.732	289.401
CD163L1	18.6324	1.40644	2.65083	2.65083	1.66766	0.286017	4.91734	8.77e-07	7.94e-06	9.44335	24.8477	9.66339	27.5626
CA12	37.0066	1.40319	2.64485	2.64485	1.23436	0.267842	5.23887	1.62e-07	1.67e-06	12.6983	58.4984	13.006	60.6788
ANKRD29	18.1366	1.40231	2.64324	2.64324	1.4987	0.238969	5.86816	4.41e-09	6.05e-08	9.21986	26.2266	9.41108	26.7429
PTPRF	23.771	1.40073	2.64036	2.64036	1.53932	0.267277	5.24075	1.6e-07	1.65e-06	11.9649	33.8496	11.9417	35.3803
MKI67	178.182	1.40025	2.63947	2.63947	1.46035	0.243377	5.75342	8.75e-09	1.14e-07	94.2954	239.438	92.546	263.482
GINS1	15.916	1.39959	2.63826	2.63826	1.51943	0.237898	5.88314	4.03e-09	5.55e-08	8.49093	21.7023	8.60496	23.1744
RBP1	175.637	1.39772	2.63485	2.63485	1.72764	0.268105	5.21334	1.85e-07	1.9e-06	102.153	248.048	100.554	248.934
RUNX2	23.001	1.39615	2.63198	2.63198	1.45524	0.245007	5.6984	1.21e-08	1.54e-07	11.2531	33.2701	11.2414	34.6411
JAK3	63.788	1.39586	2.63145	2.63145	1.53497	0.227939	6.12381	9.14e-10	1.39e-08	34.9134	105.972	35.4974	91.4855
HOMER3	33.1413	1.39201	2.62445	2.62445	1.49948	0.210251	6.62071	3.57e-11	6.79e-10	18.3035	49.0907	18.4613	47.5131
FAM118A	16.7859	1.39137	2.62328	2.62328	1.51563	0.255685	5.44176	5.28e-08	5.99e-07	8.66873	25.0738	8.68895	24.7652
NRIP3	51.9007	1.39137	2.62328	2.62328	1.46602	0.197653	7.03947	1.93e-12	4.29e-11	28.0115	72.2271	28.2432	75.1536
KRT19	20.3196	1.39101	2.62262	2.62262	1.28855	0.324249	4.28994	1.79e-05	0.000122673	7.87856	27.3539	7.9079	32.4258
SLC7A11	13.1324	1.39062	2.62191	2.62191	1.41768	0.287123	4.84328	1.28e-06	1.12e-05	5.87431	20.4946	5.9421	20.3124
SLC7A5	144.416	1.38685	2.61507	2.61507	1.52646	0.215044	6.44913	1.12e-10	1.98e-09	80.9705	203.587	82.6416	204.307
FGL2	494.158	1.38615	2.61381	2.61381	1.51099	0.216438	6.40438	1.51e-10	2.61e-09	278.452	750.514	277.742	707.861
PLA2G2D	64.1709	1.3852	2.61209	2.61209	1.67624	0.332021	4.17203	3.02e-05	0.000195837	30.3484	135.1	31.0366	96.5646
SEMA4B	67.0031	1.38435	2.61054	2.61054	1.41995	0.17481	7.91916	2.39e-15	7.97e-14	35.3917	96.2533	36.0013	97.4673
CENPF	27.4899	1.38433	2.6105	2.6105	1.51588	0.248038	5.58111	2.39e-08	2.88e-07	15.2648	38.3897	14.9118	40.0803
SLC1A3	254.589	1.38268	2.60752	2.60752	1.42499	0.169612	8.152	3.58e-16	1.35e-14	145.806	346.268	143.645	365.502
SLAMF7	461.307	1.38261	2.6074	2.6074	1.52589	0.25544	5.41267	6.21e-08	6.95e-07	254.623	850.989	258.052	660.488
MCM10	10.5395	1.38244	2.6071	2.6071	1.52511	0.276684	4.99648	5.84e-07	5.45e-06	5.71809	13.766	5.56073	15.4704
CCR5	108.848	1.37721	2.59765	2.59765	1.5299	0.226236	6.08747	1.15e-09	1.72e-08	63.0029	160.641	61.1097	156.43
SERPINB9	479.98	1.37716	2.59757	2.59757	1.52774	0.225426	6.10914	1e-09	1.52e-08	275.354	704.736	281.835	672.813
ZNF331	523.004	1.37673	2.59679	2.59679	1.44772	0.154993	8.88255	6.53e-19	3.43e-17	316.139	786.498	323.956	718.74
ZC3H12C	10.0179	1.37623	2.59589	2.59589	1.6487	0.302392	4.55115	5.34e-06	4.11e-05	5.19561	14.4782	5.17672	14.8257
SYNE1	50.4566	1.37524	2.5941	2.5941	1.47656	0.223992	6.13968	8.27e-10	1.28e-08	27.961	70.5789	27.8053	73.0011
NGFRAP1	22.3648	1.37273	2.58959	2.58959	1.58982	0.267684	5.12816	2.93e-07	2.89e-06	12.5416	31.7217	12.3926	32.2229
PPM1H	17.2581	1.37172	2.58779	2.58779	1.43774	0.225493	6.08321	1.18e-09	1.76e-08	9.3115	24.0894	9.28507	25.19
MAF	155.965	1.37127	2.58698	2.58698	1.40745	0.145622	9.41664	4.66e-21	3.2e-19	85.7026	226.311	86.8999	224.061
NINJ1	373.707	1.36971	2.58419	2.58419	1.39036	0.14336	9.55432	1.24e-21	9.32e-20	202.187	607.462	204.633	538.948
SPECC1	91.9678	1.36929	2.58344	2.58344	1.40311	0.140853	9.72143	2.44e-22	2.1e-20	50.1618	138.422	50.8112	132.713
PXN	121.458	1.36649	2.57843	2.57843	1.52845	0.198036	6.90023	5.19e-12	1.11e-10	74.9774	180.456	76.1914	165.822
OSM	167.663	1.36641	2.57828	2.57828	1.45267	0.193863	7.04833	1.81e-12	4.05e-11	93.4292	245.27	95.6211	238.285
CCR6	33.6406	1.36601	2.57756	2.57756	1.38792	0.221696	6.16162	7.2e-10	1.11e-08	17.9286	49.5587	17.6342	49.5007
GAS6	91.2593	1.36531	2.57631	2.57631	1.46782	0.175623	7.7741	7.6e-15	2.38e-13	55.2339	127.486	55.7614	126.031
C9orf91	76.5704	1.36529	2.57628	2.57628	1.40867	0.166718	8.1892	2.63e-16	1.01e-14	41.831	111.994	42.272	110.468
UCK2	27.7604	1.3629	2.57201	2.57201	1.46352	0.20863	6.5326	6.46e-11	1.18e-09	15.6138	47.6515	15.7122	39.5896
CHST2	23.1324	1.36276	2.57177	2.57177	1.45554	0.264367	5.15482	2.54e-07	2.53e-06	11.7051	35.7473	11.8614	34.2184
FOXRED2	88.1658	1.36099	2.56861	2.56861	1.41271	0.181666	7.49169	6.8e-14	1.85e-12	48.8091	124.075	48.6129	127.222
NPL	124.308	1.35855	2.56426	2.56426	1.40014	0.159576	8.51349	1.69e-17	7.65e-16	70.3551	177.362	70.0514	178.179
HRH2	21.1972	1.35644	2.56052	2.56052	1.64733	0.289599	4.68384	2.82e-06	2.29e-05	11.7212	32.7956	11.9441	30.2874
TLR2	395.534	1.35501	2.55799	2.55799	1.46151	0.189805	7.13897	9.4e-13	2.19e-11	254.849	540.487	258.229	530.71
Mar-09	15.275	1.35133	2.55147	2.55147	1.48638	0.240649	5.61534	1.96e-08	2.39e-07	8.81185	21.6112	8.5719	21.8346
PADI2	211.092	1.34676	2.54341	2.54341	1.46643	0.197943	6.80378	1.02e-11	2.08e-10	125.891	286.965	127.303	293.73
ARHGEF40	56.0537	1.34436	2.53918	2.53918	1.51243	0.198809	6.76208	1.36e-11	2.74e-10	34.5968	76.9386	35.1603	76.5449
MBOAT2	10.4387	1.34274	2.53633	2.53633	1.41792	0.227309	5.90714	3.48e-09	4.85e-08	5.62233	14.5306	5.71556	15.1218
SCARF1	43.239	1.34032	2.53208	2.53208	1.43218	0.184137	7.27892	3.36e-13	8.26e-12	24.7884	63.5093	25.3963	60.6712
PRKCA	111.37	1.33437	2.52165	2.52165	1.34803	0.145082	9.19736	3.67e-20	2.21e-18	59.5422	157.03	59.8586	162.377
SPTBN1	91.4692	1.33336	2.51989	2.51989	1.37786	0.161905	8.23545	1.79e-16	7.13e-15	52.1129	141.831	51.9838	130.489
NT5DC2	16.1728	1.32792	2.51041	2.51041	1.4629	0.239111	5.55358	2.8e-08	3.31e-07	9.12463	22.0308	9.21377	22.989
EGR3	111.146	1.32118	2.4987	2.4987	1.45745	0.280228	4.71466	2.42e-06	2.01e-05	60.837	162.751	62.1736	159.284
KCNK13	11.4214	1.31585	2.4895	2.4895	1.40799	0.234588	5.60922	2.03e-08	2.47e-07	6.15706	15.9168	6.10117	16.6489
VAV3	24.307	1.31403	2.48636	2.48636	1.38119	0.201398	6.52454	6.82e-11	1.24e-09	13.821	32.617	13.5565	35.0667
CCND2	43.0038	1.31395	2.48621	2.48621	1.38242	0.186467	7.04656	1.83e-12	4.09e-11	24.8427	73.644	25.0886	60.7104
CD2AP	36.2305	1.31088	2.48092	2.48092	1.35097	0.161642	8.10975	5.07e-16	1.86e-14	20.9101	49.2321	20.7943	51.6218
CACNA2D4	54.3605	1.30978	2.47904	2.47904	1.33543	0.186116	7.03743	1.96e-12	4.35e-11	29.5737	72.6211	29.511	78.8431
MYL6B	56.1688	1.30884	2.47743	2.47743	1.33735	0.162635	8.04776	8.43e-16	2.99e-14	31.0408	76.6895	31.4194	80.2578
GIMAP7	28.2555	1.30854	2.47691	2.47691	1.46279	0.252227	5.18794	2.13e-07	2.16e-06	16.15	47.7185	16.0333	40.3784
BMF	83.1205	1.3061	2.47272	2.47272	1.4044	0.18374	7.10838	1.17e-12	2.69e-11	50.7978	127.115	51.764	113.922
RGS18	14.0172	1.30171	2.46521	2.46521	1.3881	0.236946	5.49369	3.94e-08	4.54e-07	8.21233	18.285	7.96523	20.0528
KCNJ15	21.572	1.29762	2.45822	2.45822	1.3497	0.298387	4.34877	1.37e-05	9.67e-05	11.0613	34.4148	10.8675	32.1042
GSDMA	34.9349	1.2971	2.45734	2.45734	1.48937	0.242048	5.35885	8.38e-08	9.13e-07	21.7387	47.1744	21.8354	47.7958
HIST2H2BE	34.1418	1.29613	2.45569	2.45569	1.30126	0.24371	5.31832	1.05e-07	1.12e-06	16.6154	51.0097	16.6229	51.4492
GZF1	43.7783	1.29232	2.44921	2.44921	1.33545	0.182144	7.09504	1.29e-12	2.95e-11	23.9303	69.6504	24.3248	63.0234
PLEKHG4B	11.783	1.28868	2.44304	2.44304	1.41179	0.245842	5.24191	1.59e-07	1.64e-06	6.62367	16.0838	6.81337	16.7212
IFITM1	107.69	1.28799	2.44187	2.44187	1.2486	0.261601	4.92349	8.5e-07	7.72e-06	51.582	160.932	52.3846	161.584
CASS4	47.4585	1.28655	2.43944	2.43944	1.42614	0.21843	5.88997	3.86e-09	5.34e-08	29.2149	65.1505	29.8027	64.7465
PDK1	15.9458	1.28524	2.43723	2.43723	1.3175	0.23737	5.4145	6.15e-08	6.89e-07	8.78936	24.1646	8.50464	23.3844
HJURP	17.001	1.27969	2.42787	2.42787	1.27329	0.256765	4.98391	6.23e-07	5.78e-06	8.97775	22.76	8.85304	25.0606
S1PR2	216.403	1.27752	2.42422	2.42422	1.30135	0.121525	10.5125	7.57e-26	9.71e-24	125.732	298.004	127.834	303.094
MMP14	444.006	1.27462	2.41935	2.41935	1.28575	0.118184	10.7851	4.05e-27	6.48e-25	248.851	639.67	251.112	633.002
SNHG12	59.5572	1.2701	2.41178	2.41178	1.29666	0.148923	8.52853	1.48e-17	6.81e-16	34.9317	81.7496	34.1937	84.7029
IL1R2	102.15	1.26968	2.41108	2.41108	1.74025	0.298836	4.24876	2.15e-05	0.000144308	95.163	116.487	97.8263	105.679
ANXA6	236.76	1.26952	2.41082	2.41082	1.37634	0.184174	6.89305	5.46e-12	1.16e-10	148.776	355.044	147.234	323.558
RNASE6	379.883	1.26915	2.41019	2.41019	1.32221	0.169612	7.48265	7.28e-14	1.96e-12	230.921	494.727	223.183	535.406
ADARB1	11.5832	1.26873	2.40949	2.40949	1.53653	0.294373	4.30993	1.63e-05	0.000113126	6.85497	17.7046	6.89738	16.2056
FGD6	46.2544	1.26767	2.40772	2.40772	1.36731	0.195046	6.49933	8.07e-11	1.46e-09	28.1441	66.0973	28.1924	64.18
CD1C	142.987	1.26493	2.40316	2.40316	1.36522	0.273055	4.63252	3.61e-06	2.88e-05	90.6842	174.954	91.7019	193.488
GPR155	65.5461	1.25906	2.3934	2.3934	1.30076	0.150849	8.34651	7.03e-17	2.95e-15	38.7797	91.3582	38.7205	92.0854
C5orf20	12.7008	1.25479	2.38632	2.38632	1.86433	0.378058	3.31903	0.000903321	0.00386026	6.72687	29.1528	6.8205	18.4713
HPS3	62.8742	1.25295	2.38328	2.38328	1.29373	0.150549	8.32249	8.61e-17	3.55e-15	38.157	91.8065	37.7042	87.7546
EPHA2	11.4167	1.25204	2.38178	2.38178	1.33096	0.30374	4.12209	3.75e-05	0.000235098	5.10154	15.8383	5.17899	17.4992
GPR146	14.0001	1.25071	2.37959	2.37959	1.43166	0.294954	4.24036	2.23e-05	0.00014932	7.18768	20.919	7.33936	20.4933
ACAP1	25.985	1.25019	2.37874	2.37874	1.50936	0.246342	5.07505	3.87e-07	3.73e-06	16.9115	37.9563	16.9611	34.743
LILRB4	839.461	1.24957	2.3777	2.3777	1.30833	0.151463	8.24997	1.58e-16	6.37e-15	519.112	1344.07	526.158	1142.6
GNAO1	11.4168	1.2476	2.37445	2.37445	1.55157	0.357514	3.48965	0.000483663	0.00224841	6.38248	15.4151	6.35547	16.4185
SIDT1	15.0403	1.24654	2.37272	2.37272	1.34102	0.236781	5.26456	1.41e-07	1.47e-06	8.57451	19.5536	8.63596	21.3599
CLSTN3	17.0884	1.24567	2.37129	2.37129	1.36575	0.2767	4.50189	6.74e-06	5.08e-05	8.03698	23.8716	8.14827	25.7888
VENTX	28.292	1.24454	2.36943	2.36943	1.33356	0.208475	5.96972	2.38e-09	3.42e-08	16.1139	38.3038	16.5581	39.7654
KCNJ2	12.5509	1.24446	2.3693	2.3693	1.40311	0.314734	3.95401	7.69e-05	0.000445744	7.05788	26.0006	6.79785	18.3054
CD300LB	63.6636	1.24017	2.36227	2.36227	1.37934	0.202424	6.12659	8.98e-10	1.37e-08	36.7781	106.144	37.595	89.1612
CEBPD	259.847	1.2396	2.36133	2.36133	1.30973	0.159435	7.77493	7.55e-15	2.37e-13	162.53	374.928	164.964	352.517
MAGEF1	15.1716	1.23823	2.35909	2.35909	1.29211	0.212844	5.81755	5.97e-09	8e-08	8.47972	21.5376	8.61545	21.7144
ENTPD1	151.497	1.23703	2.35712	2.35712	1.25159	0.125858	9.82874	8.47e-23	7.88e-21	89.1382	215.242	87.2105	215.46
KIAA1683	20.2365	1.2348	2.35349	2.35349	1.54878	0.347626	3.55209	0.000382189	0.00183248	11.2196	31.5584	11.5486	28.896
TMEM51	802.444	1.2342	2.3525	2.3525	1.25049	0.112862	10.9354	7.8e-28	1.46e-25	472.67	1103.28	476.93	1122.26
EMP2	49.9735	1.23149	2.3481	2.3481	1.32126	0.188547	6.53151	6.51e-11	1.19e-09	30.2525	62.772	30.4198	69.2744
AZGP1	10.4641	1.2296	2.34502	2.34502	0.846154	0.411807	2.98587	0.00282776	0.0101821	3.80957	14.1416	3.84786	16.9434
CHD3	85.9285	1.22814	2.34264	2.34264	1.29029	0.174794	7.0262	2.12e-12	4.7e-11	51.3964	124.273	52.0722	119.235
NCAPH	26.769	1.22673	2.34036	2.34036	1.26339	0.228853	5.36036	8.31e-08	9.06e-07	15.5342	34.5001	15.3767	37.9948
FAM20C	230.876	1.2257	2.33869	2.33869	1.28556	0.160277	7.64741	2.05e-14	6.01e-13	141.417	359.659	142.329	317.202
CD1B	26.8375	1.22486	2.33732	2.33732	1.41375	0.311861	3.92756	8.58e-05	0.000491296	15.2879	33.1673	15.4867	37.9196
MTUS1	27.9402	1.22478	2.3372	2.3372	1.30418	0.257049	4.76478	1.89e-06	1.6e-05	15.0424	35.4655	14.7928	41.2521
ADAM9	247.011	1.2243	2.33642	2.33642	1.24279	0.124547	9.83005	8.36e-23	7.83e-21	148.723	333.429	146.672	346.627
TNFSF14	32.0266	1.22375	2.33553	2.33553	1.36642	0.254703	4.80463	1.55e-06	1.34e-05	18.9777	57.4433	19.2001	44.5928
UBD	97.053	1.22187	2.3325	2.3325	1.24068	0.327186	3.73449	0.000188095	0.000974095	52.5081	176.831	52.0052	141.168
EGR1	3355.94	1.2188	2.32752	2.32752	1.29479	0.193516	6.29816	3.01e-10	5e-09	2040.06	4420.25	2066.18	4625.62
PEAK1	92.28	1.21803	2.32629	2.32629	1.23988	0.148515	8.20138	2.38e-16	9.22e-15	53.5706	127.117	53.5408	130.791
MMP25	36.968	1.21307	2.3183	2.3183	1.29874	0.286444	4.23492	2.29e-05	0.000152696	19.7402	55.8304	20.0187	53.4984
PER3	74.6813	1.21269	2.3177	2.3177	1.25443	0.144914	8.36839	5.84e-17	2.49e-15	44.0795	97.4151	45.0846	104.009
PLEKHG2	89.4192	1.21088	2.31478	2.31478	1.33709	0.22785	5.31435	1.07e-07	1.14e-06	54.5909	118.152	55.0659	123.119
C15orf48	273.243	1.21031	2.31387	2.31387	1.22159	0.230124	5.25937	1.45e-07	1.5e-06	156.044	457.361	154.964	388.307
AFF3	12.1546	1.20975	2.31297	2.31297	1.32684	0.290543	4.16374	3.13e-05	0.000201894	6.38661	16.8538	6.53606	17.728
MUC1	18.1368	1.20963	2.31279	2.31279	1.27141	0.268993	4.4969	6.9e-06	5.2e-05	9.29638	23.4287	9.50094	26.7095
MTRNR2L8	8557.91	1.20594	2.30687	2.30687	1.00435	0.263309	4.57992	4.65e-06	3.64e-05	3503.64	11988.4	3543.27	13495.8
DOCK5	102.68	1.20336	2.30276	2.30276	1.25455	0.162804	7.39147	1.45e-13	3.74e-12	63.2194	140.288	64.0881	140.91
ASGR2	23.8116	1.20242	2.30125	2.30125	1.55445	0.275416	4.36582	1.27e-05	9e-05	15.0912	42.539	15.3942	31.9937
MGAT4A	159.023	1.20069	2.29849	2.29849	1.21898	0.133369	9.00277	2.2e-19	1.21e-17	94.4635	214.976	94.4275	223.217
PSTPIP2	108.247	1.20018	2.29768	2.29768	1.23297	0.157095	7.63982	2.18e-14	6.33e-13	63.4997	182.691	64.0132	151.697
BCL11A	27.1258	1.20004	2.29745	2.29745	1.32252	0.2315	5.18375	2.17e-07	2.21e-06	16.0651	37.7331	16.3205	37.7558
MTRNR2L3	191.392	1.1977	2.29374	2.29374	0.997209	0.261757	4.57561	4.75e-06	3.72e-05	48.7198	287.22	49.1271	331.631
ZNF292	37.7766	1.19467	2.28893	2.28893	1.24309	0.21624	5.52475	3.3e-08	3.85e-07	22.7465	49.2519	22.8627	52.7154
RAB42	64.3128	1.19219	2.285	2.285	1.22365	0.154105	7.73625	1.02e-14	3.14e-13	38.2408	95.9082	38.4959	89.6018
FCER1A	45.9587	1.19198	2.28466	2.28466	1.42127	0.287556	4.1452	3.4e-05	0.000216408	28.3916	59.5348	28.249	63.5234
C1S	19.3527	1.19046	2.28225	2.28225	1.53297	0.289472	4.1125	3.91e-05	0.000244645	12.6386	34.1431	12.5807	26.058
KCNQ1OT1	41.906	1.18803	2.27842	2.27842	1.22293	0.292907	4.05601	4.99e-05	0.000303697	22.6595	60.4803	23.0375	60.7685
KLHL5	34.3729	1.18664	2.27622	2.27622	1.24478	0.171719	6.91037	4.83e-12	1.04e-10	21.647	46.1538	21.7519	46.9374
VCAN	965.83	1.18567	2.27468	2.27468	1.28975	0.270496	4.3833	1.17e-05	8.37e-05	615.739	1241.31	616.488	1312.37
SFXN1	53.6824	1.18497	2.27359	2.27359	1.20166	0.129215	9.17053	4.71e-20	2.83e-18	31.7501	76.2	32.1612	74.8242
MCF2L2	33.506	1.18496	2.27357	2.27357	1.1966	0.208503	5.68318	1.32e-08	1.67e-07	18.3166	46.8533	18.6071	48.0539
HIVEP2	52.8951	1.18381	2.27176	2.27176	1.2893	0.209466	5.65156	1.59e-08	1.98e-07	33.8096	73.7434	33.3463	72.2059
MS4A6A	1785.32	1.18343	2.27116	2.27116	1.23604	0.155139	7.62819	2.38e-14	6.9e-13	1146.96	2362.26	1128.89	2436.57
HDAC9	22.9316	1.17964	2.2652	2.2652	1.21448	0.242712	4.86024	1.17e-06	1.04e-05	12.4727	33.8935	12.6743	33.1523
COPZ2	10.4794	1.1796	2.26514	2.26514	1.50373	0.297888	3.95987	7.5e-05	0.000436539	6.94134	15.7535	6.90922	13.9925
TAGAP	197.008	1.1776	2.26201	2.26201	1.21669	0.167764	7.01941	2.23e-12	4.92e-11	116.87	296.041	118.582	274.145
PIK3R1	136.196	1.17514	2.25815	2.25815	1.19233	0.151916	7.7355	1.03e-14	3.15e-13	80.4053	182.716	80.5935	191.632
SMC4	14.8755	1.17364	2.2558	2.2558	1.23352	0.240427	4.88147	1.05e-06	9.39e-06	8.84838	20.4917	8.45524	21.2956
TRAF5	21.3191	1.17361	2.25576	2.25576	1.2371	0.21092	5.56427	2.63e-08	3.14e-07	13.2426	29.5193	12.7622	29.7811
MTRNR2L1	5593.7	1.17328	2.25524	2.25524	0.907744	0.268065	4.37685	1.2e-05	8.6e-05	2314.67	7883.78	2355.71	8783.01
PTRF	11.3683	1.17172	2.2528	2.2528	1.14642	0.292815	4.00157	6.29e-05	0.000372537	5.34249	16.8835	5.42723	17.2013
FYB	548.177	1.16799	2.24698	2.24698	1.20141	0.142768	8.18101	2.81e-16	1.07e-14	337.405	789.376	340.421	753.517
PLEKHO1	227.959	1.16404	2.24084	2.24084	1.21671	0.170007	6.84703	7.54e-12	1.56e-10	145.536	352.471	147.235	306.116
FAM135A	10.532	1.1628	2.23892	2.23892	1.23562	0.238511	4.87525	1.09e-06	9.66e-06	6.6329	23.8424	6.29385	14.7826
MCOLN2	24.2814	1.16177	2.23732	2.23732	1.2777	0.236134	4.91995	8.66e-07	7.84e-06	15.3157	34.2338	14.9532	33.5111
STK38L	69.0148	1.16127	2.23654	2.23654	1.1975	0.163266	7.11277	1.14e-12	2.61e-11	41.4	92.8191	41.332	96.1858
LOC646329	11.2793	1.15819	2.23178	2.23178	1.40118	0.328997	3.52038	0.000430937	0.00203722	6.19323	17.4289	6.11639	16.4198
KIF23	14.9817	1.15804	2.23154	2.23154	1.32091	0.283423	4.0859	4.39e-05	0.000270642	9.24977	19.2624	9.17739	20.7813
NRSN2	11.2956	1.15524	2.22722	2.22722	1.10284	0.291055	3.96916	7.21e-05	0.000421774	5.86736	16.8212	5.89086	16.5896
NEK3	14.6728	1.15448	2.22604	2.22604	1.24405	0.219257	5.26541	1.4e-07	1.46e-06	9.46175	19.5147	9.03209	20.2601
MAMLD1	19.4948	1.15353	2.22457	2.22457	1.59352	0.297367	3.87914	0.000104827	0.000583973	12.7221	22.2216	12.9754	25.8395
CHI3L1	1238.34	1.15223	2.22257	2.22257	1.11256	0.273318	4.21571	2.49e-05	0.00016521	661.693	2367.21	670.084	1793.47
LOC440970	13.5988	1.15135	2.22122	2.22122	1.22416	0.229598	5.01466	5.31e-07	4.99e-06	7.84628	18.0487	8.02894	19.0993
SYT17	15.1755	1.1506	2.22007	2.22007	1.29812	0.238102	4.8324	1.35e-06	1.17e-05	9.44101	19.2958	9.52872	20.7129
PRCP	185.694	1.14908	2.21772	2.21772	1.17791	0.174779	6.57446	4.88e-11	9.09e-10	114.216	255.925	112.354	258.498
SLC23A2	110.347	1.14867	2.2171	2.2171	1.17087	0.137597	8.34809	6.94e-17	2.92e-15	67.2822	167.618	67.5025	152.416
CORO1A	313.239	1.14856	2.21693	2.21693	1.23199	0.171876	6.6825	2.35e-11	4.59e-10	208.313	421.58	211.429	411.97
HPSE	52.7031	1.14639	2.21359	2.21359	1.17481	0.146955	7.80095	6.14e-15	1.95e-13	33.216	70.6636	32.9771	72.2188
DCHS1	13.2106	1.14634	2.21352	2.21352	1.17389	0.25157	4.55675	5.2e-06	4.02e-05	8.11389	16.6675	7.81972	18.4862
SCARB1	231.847	1.14463	2.2109	2.2109	1.19427	0.157037	7.28896	3.12e-13	7.69e-12	146.052	343.393	149.122	312.397
SERPINF1	214.711	1.14191	2.20673	2.20673	1.19745	0.179784	6.35155	2.13e-10	3.63e-09	137.141	320.92	137.274	290.385
ARID3A	27.6405	1.14167	2.20636	2.20636	1.19257	0.164761	6.92924	4.23e-12	9.11e-11	17.0592	37.4211	17.2896	37.7226
MAP7	12.7504	1.14121	2.20566	2.20566	1.25299	0.229817	4.96574	6.84e-07	6.3e-06	8.26696	17.7888	8.2199	17.2321
INSIG2	20.2599	1.13937	2.20285	2.20285	1.23304	0.240797	4.73167	2.23e-06	1.86e-05	12.3156	27.0821	11.9724	28.5558
TFPI	24.576	1.13935	2.20282	2.20282	1.20893	0.241609	4.71566	2.41e-06	2e-05	15.3299	35.6005	15.3867	33.6234
DDX26B	11.1971	1.13695	2.19915	2.19915	1.2043	0.240383	4.72974	2.25e-06	1.88e-05	6.89687	14.5256	6.87442	15.4968
ARRDC3	157.998	1.13605	2.19779	2.19779	1.14352	0.160735	7.06786	1.57e-12	3.54e-11	93.0736	211.584	93.789	221.337
PRR5L	21.2281	1.13569	2.19724	2.19724	1.24628	0.230634	4.92422	8.47e-07	7.69e-06	13.1554	29.1848	13.2785	28.9624
SGK1	1949.58	1.13538	2.19676	2.19676	1.1759	0.13872	8.18468	2.73e-16	1.04e-14	1259.79	2624.29	1278.69	2611.71
SH3KBP1	265.988	1.13537	2.19675	2.19675	1.15426	0.118979	9.54263	1.39e-21	1.03e-19	166.778	350.732	168.007	362.526
RAB39A	10.3563	1.13383	2.19441	2.19441	1.19156	0.23547	4.81519	1.47e-06	1.27e-05	6.03569	15.0689	6.10838	14.557
NDRG1	834.971	1.13154	2.19092	2.19092	1.12083	0.148373	7.62631	2.42e-14	6.98e-13	463.347	1269.89	467.182	1194.52
POLA1	19.7293	1.13036	2.18913	2.18913	1.22869	0.214058	5.28063	1.29e-07	1.35e-06	12.894	25.5371	12.9982	26.4769
SLC2A3	1352.52	1.12826	2.18596	2.18596	1.14637	0.153131	7.36799	1.73e-13	4.4e-12	811.193	1921.08	821.755	1873.14
TFEB	135.457	1.12825	2.18594	2.18594	1.16681	0.159874	7.05713	1.7e-12	3.82e-11	85.9254	214.352	86.0384	183.539
KIF20A	17.3291	1.1275	2.1848	2.1848	1.21321	0.271537	4.15229	3.29e-05	0.000210935	10.5257	22.0698	10.1724	24.4115
TLR6	58.8855	1.12669	2.18358	2.18358	1.13861	0.152788	7.37424	1.65e-13	4.23e-12	34.8815	81.5131	34.7703	82.7746
MTRNR2L10	216.156	1.12582	2.18226	2.18226	0.960106	0.247326	4.55197	5.31e-06	4.1e-05	94.9463	309.651	95.2004	334.796
P2RY2	12.6135	1.11935	2.17248	2.17248	1.75071	0.37081	3.01865	0.00253908	0.00929884	6.87265	17.4523	6.98172	18.1572
IL6R	174.441	1.11897	2.17192	2.17192	1.16593	0.161236	6.93997	3.92e-12	8.51e-11	107.227	251.741	109.231	237.989
EMR2	262.544	1.11874	2.17157	2.17157	1.14483	0.150633	7.42692	1.11e-13	2.91e-12	167.34	361.893	170.482	353.357
BATF	17.9295	1.11795	2.17039	2.17039	1.21656	0.216642	5.16037	2.46e-07	2.46e-06	11.4302	28.6419	11.5121	24.1574
GIMAP6	76.2256	1.11528	2.16638	2.16638	1.14254	0.188452	5.91814	3.26e-09	4.59e-08	47.836	111.675	46.7066	105.097
LOC284023	14.2094	1.11444	2.16511	2.16511	1.19747	0.213276	5.22534	1.74e-07	1.79e-06	8.91031	23.0191	8.93785	19.4281
TMCC3	59.7743	1.11425	2.16482	2.16482	1.18251	0.175829	6.33711	2.34e-10	3.95e-09	39.8256	73.8147	39.8421	79.4872
GADD45B	517.498	1.11327	2.16335	2.16335	1.14024	0.12101	9.19983	3.59e-20	2.19e-18	333.015	718.159	339.161	691.671
RASSF2	310.948	1.11305	2.16302	2.16302	1.18824	0.164569	6.76341	1.35e-11	2.72e-10	211.279	436.871	211.619	408.283
MTRNR2L2	27082	1.108	2.15546	2.15546	0.80364	0.266572	4.15646	3.23e-05	0.000207682	10924.6	38251.4	11158	42730.2
ARRDC5	11.0157	1.10753	2.15476	2.15476	1.21766	0.26348	4.20346	2.63e-05	0.000173204	6.58661	14.2923	6.63191	15.3425
RASSF4	459.439	1.10735	2.15449	2.15449	1.12596	0.119804	9.24301	2.4e-20	1.49e-18	290.37	665.966	292.501	622.687
FAM13A	25.9952	1.10727	2.15438	2.15438	1.13947	0.197087	5.61819	1.93e-08	2.36e-07	15.8596	33.7442	15.679	36.2369
ANTXR2	103.147	1.10646	2.15317	2.15317	1.17114	0.195457	5.6609	1.51e-08	1.88e-07	67.4357	131.547	66.8561	139.382
HSPA1B	218.306	1.10532	2.15146	2.15146	1.18513	0.240444	4.59699	4.29e-06	3.37e-05	165.686	281.329	170.057	264.519
CREM	119.775	1.10527	2.15139	2.15139	1.14906	0.177721	6.21914	5e-10	7.95e-09	75.8377	171.211	75.612	162.93
TAB2	135.594	1.10426	2.14989	2.14989	1.12516	0.150872	7.31916	2.5e-13	6.22e-12	86.4006	177.47	84.9519	186.154
LOC100505483	19.5958	1.10218	2.14679	2.14679	1.23898	0.283481	3.88801	0.000101071	0.000565703	11.3786	27.8233	11.503	27.5661
EMB	20.2994	1.10192	2.1464	2.1464	1.15275	0.243689	4.52183	6.13e-06	4.66e-05	12.697	27.7492	12.0568	28.5402
PDE2A	20.5821	1.10146	2.14572	2.14572	1.12329	0.277621	3.9675	7.26e-05	0.000424203	11.9098	25.54	11.9511	29.0181
SHCBP1	21.6657	1.10125	2.14541	2.14541	1.16556	0.255357	4.3126	1.61e-05	0.000112016	13.022	27.4002	13.0639	30.1319
ZC3H12D	32.9209	1.10079	2.14472	2.14472	1.23411	0.213188	5.16348	2.42e-07	2.43e-06	21.5673	45.6358	22.0555	43.5822
SCRN1	85.4596	1.09998	2.14352	2.14352	1.14188	0.140909	7.80636	5.89e-15	1.88e-13	56.4364	111.511	55.8101	114.65
LRMP	38.0435	1.09989	2.14339	2.14339	1.17203	0.205348	5.35623	8.5e-08	9.24e-07	25.3748	51.5678	24.7441	51.3167
FUT8	24.3377	1.09938	2.14263	2.14263	1.18661	0.217923	5.04482	4.54e-07	4.31e-06	15.776	33.2416	15.5376	33.0973
GPNMB	7212.78	1.09912	2.14224	2.14224	1.12027	0.148414	7.40578	1.3e-13	3.39e-12	4446.08	9739.98	4480.98	9902.25
SGPL1	395.823	1.09758	2.13996	2.13996	1.10284	0.120151	9.13504	6.54e-20	3.85e-18	239.753	570.73	240.064	548.296
AP1S2	191.427	1.09723	2.13944	2.13944	1.20235	0.211181	5.1957	2.04e-07	2.08e-06	124.613	237.758	125.093	257.236
TRPV1	18.969	1.09617	2.13786	2.13786	1.12663	0.201661	5.43569	5.46e-08	6.15e-07	11.3644	25.5947	11.3892	26.4839
SOCS3	519.038	1.09485	2.13591	2.13591	1.1333	0.162323	6.74488	1.53e-11	3.06e-10	326.936	705.276	330.87	702.924
STXBP1	27.6475	1.09453	2.13543	2.13543	1.12384	0.170312	6.42661	1.3e-10	2.27e-09	17.2074	34.7449	17.3431	37.7843
HELZ	153.046	1.09148	2.13093	2.13093	1.10611	0.136607	7.98996	1.35e-15	4.65e-14	94.8374	196.245	95.3748	210.363
ZNF532	85.3279	1.09075	2.12985	2.12985	1.12105	0.16456	6.62827	3.4e-11	6.47e-10	53.1014	112.578	53.6635	116.603
KRT7	12.844	1.09024	2.1291	2.1291	0.999259	0.288445	3.77972	0.000157005	0.000831387	6.66456	17.2469	6.60201	18.9567
ITGA6	57.927	1.08936	2.12779	2.12779	1.1872	0.214018	5.09003	3.58e-07	3.47e-06	37.0832	74.4214	36.697	79.0233
NR4A2	486.791	1.08803	2.12584	2.12584	1.15036	0.225075	4.83408	1.34e-06	1.17e-05	302.173	739.014	308.608	662.805
DMXL2	250.91	1.0877	2.12535	2.12535	1.09175	0.177632	6.12334	9.16e-10	1.4e-08	159.443	339.365	155.138	347.462
MUC16	11.5559	1.08725	2.12469	2.12469	1.44117	0.386538	2.81279	0.00491136	0.0163806	5.61575	15.1429	5.75286	17.3121
TRIB2	11.1208	1.08723	2.12466	2.12466	1.2152	0.270599	4.01787	5.87e-05	0.00034948	6.97118	15.541	7.0612	15.1146
RICTOR	22.979	1.08596	2.12279	2.12279	1.12788	0.203728	5.33046	9.8e-08	1.05e-06	14.8062	34.4868	14.6157	31.3987
EEPD1	122.294	1.08178	2.11665	2.11665	1.16161	0.175364	6.16876	6.88e-10	1.07e-08	81.7111	164.975	82.2034	161.276
ANKH	131.022	1.08097	2.11546	2.11546	1.09709	0.115343	9.37182	7.13e-21	4.8e-19	84.0636	167.173	84.5941	176.662
TPX2	40.8541	1.0805	2.11477	2.11477	1.09585	0.228694	4.72465	2.31e-06	1.92e-05	25.9305	49.7563	24.6663	56.8637
GPR160	14.9439	1.07575	2.10781	2.10781	1.15253	0.224487	4.79202	1.65e-06	1.42e-05	9.62999	21.2382	9.73444	20.0234
INPP5D	477.933	1.07524	2.10708	2.10708	1.08495	0.114733	9.37167	7.14e-21	4.8e-19	297.302	646.591	300.558	651.992
RNF145	58.5547	1.07441	2.10586	2.10586	1.09137	0.172566	6.22608	4.78e-10	7.63e-09	37.7022	75.1309	36.7066	80.2325
RB1	50.7959	1.07214	2.10255	2.10255	1.0939	0.149037	7.19378	6.3e-13	1.5e-11	33.1468	64.1346	32.8066	68.7426
CDC20	24.0804	1.07163	2.1018	2.1018	1.12139	0.248229	4.31709	1.58e-05	0.000109974	14.6576	31.4689	14.4185	33.5729
PSTPIP1	43.2524	1.0703	2.09986	2.09986	1.1593	0.204623	5.23058	1.69e-07	1.74e-06	28.0734	58.2282	28.1195	57.9203
SIK1	149.381	1.06775	2.09616	2.09616	1.16994	0.201977	5.28648	1.25e-07	1.31e-06	98.8465	224.286	101.533	196.094
GNB4	272.989	1.06585	2.0934	2.0934	1.07212	0.0960058	11.1019	1.23e-28	2.69e-26	169.539	367.466	171.756	372.704
HMGB3	31.2036	1.06446	2.09138	2.09138	1.0887	0.187757	5.66932	1.43e-08	1.8e-07	18.8903	38.843	18.7243	43.558
STEAP4	16.3066	1.06429	2.09114	2.09114	1.16269	0.283897	3.74886	0.000177637	0.000925157	9.70898	24.4271	9.60642	22.9465
TNFSF9	15.7464	1.06297	2.08922	2.08922	1.23523	0.248261	4.28165	1.86e-05	0.000126569	10.3817	23.236	10.575	20.8254
NAV1	98.8358	1.0608	2.08609	2.08609	1.07907	0.154627	6.86039	6.87e-12	1.43e-10	61.4369	132.036	61.8439	135.387
RLF	43.8933	1.06075	2.08602	2.08602	1.079	0.178338	5.94796	2.71e-09	3.87e-08	27.5128	60.5118	27.6301	60.0224
METTL21B	30.9209	1.06063	2.08584	2.08584	1.1297	0.183097	5.79274	6.92e-09	9.21e-08	21.2122	41.3996	20.301	41.3611
IQGAP3	64.2376	1.05774	2.08167	2.08167	1.06354	0.182024	5.81101	6.21e-09	8.3e-08	39.9666	77.9689	39.1719	89.0618
PAK1	353.559	1.05696	2.08054	2.08054	1.07337	0.137618	7.68034	1.59e-14	4.72e-13	225.132	478.135	225.22	479.871
LOC729603	19.3955	1.05646	2.07982	2.07982	1.02465	0.273294	3.86565	0.000110792	0.000611934	9.35219	28.9844	9.56946	28.9709
TGFBR1	58.9413	1.05595	2.07908	2.07908	1.08228	0.165758	6.37039	1.89e-10	3.23e-09	38.1406	79.2443	37.5881	80.1717
ADAP2	352.034	1.05564	2.07864	2.07864	1.06615	0.110135	9.58499	9.25e-22	7.27e-20	231.879	470.861	226.11	475.976
PRC1	56.6161	1.05537	2.07825	2.07825	1.07114	0.172372	6.12263	9.2e-10	1.4e-08	35.2898	70.6109	34.9264	78.0004
CYP1B1	20.6019	1.0546	2.07715	2.07715	1.46971	0.310581	3.39558	0.000684845	0.00305116	15.4192	24.3581	15.8203	25.4362
LOC100505989	42.7219	1.05431	2.07673	2.07673	1.07178	0.170105	6.19801	5.72e-10	8.96e-09	25.1314	59.8088	25.8599	59.1802
PID1	44.8047	1.05371	2.07586	2.07586	1.43184	0.304194	3.46394	0.000532328	0.0024451	30.2569	55.2837	30.6117	58.6346
GADD45G	103.331	1.05267	2.07437	2.07437	1.11488	0.189277	5.56156	2.67e-08	3.18e-07	64.4099	151.607	65.9429	139.227
CD244	26.5073	1.05184	2.07317	2.07317	1.26515	0.267444	3.93295	8.39e-05	0.000481776	17.9811	42.1049	18.0741	34.7073
NLN	45.2505	1.05174	2.07303	2.07303	1.07395	0.127061	8.27748	1.26e-16	5.12e-15	29.9399	60.0436	29.8002	60.652
ZZZ3	12.9869	1.05152	2.07272	2.07272	1.0847	0.228706	4.59771	4.27e-06	3.36e-05	8.55814	16.5124	8.24437	17.7542
CXCL11	17.3031	1.05151	2.07269	2.07269	1.22974	0.30158	3.48666	0.00048909	0.00226919	11.8792	29.3513	10.4758	24.0282
FPR3	1876.89	1.05104	2.07202	2.07202	1.10451	0.153543	6.84523	7.64e-12	1.58e-10	1306.23	2408.55	1281.42	2462.51
DNMT1	277.141	1.04416	2.06216	2.06216	1.05334	0.0985212	10.5983	3.03e-26	4.08e-24	177.501	376.305	179.695	372.961
XYLT1	57.3264	1.0428	2.06022	2.06022	1.14625	0.217017	4.80512	1.55e-06	1.33e-05	39.2426	70.1927	40.046	74.2872
LIMD1	61.4561	1.04001	2.05624	2.05624	1.05404	0.138857	7.48979	6.9e-14	1.87e-12	39.1002	83.3171	39.194	83.4416
CHIT1	823.836	1.03897	2.05476	2.05476	1.69033	0.30179	3.44271	0.000575922	0.00262334	771.665	1656.38	779.928	863.654
CERS4	10.8815	1.0389	2.05466	2.05466	1.25029	0.309699	3.35454	0.000794961	0.00345342	6.51361	15.5582	6.65589	15.018
G0S2	248.561	1.03889	2.05464	2.05464	1.11588	0.26524	3.91678	8.97e-05	0.000509699	138.67	515.158	141.869	351.555
MALT1	20.3695	1.03726	2.05232	2.05232	1.10154	0.195946	5.2936	1.2e-07	1.27e-06	13.8675	25.5957	13.8579	26.8503
C14orf135	23.5274	1.03698	2.05193	2.05193	1.07048	0.182369	5.68618	1.3e-08	1.65e-07	14.8717	30.8971	14.7713	32.2056
MAP3K12	16.3491	1.03665	2.05146	2.05146	1.09475	0.241651	4.28988	1.79e-05	0.000122673	10.1112	20.4653	10.1751	22.4157
YEATS2	88.8185	1.0365	2.05125	2.05125	1.06905	0.165015	6.28127	3.36e-10	5.52e-09	57.6728	129.143	57.4256	119.742
CKS2	45.4671	1.03478	2.0488	2.0488	1.0532	0.170178	6.08059	1.2e-09	1.79e-08	28.5867	69.6773	29.0011	61.5134
PPM1L	11.1317	1.03406	2.04778	2.04778	1.15253	0.242954	4.25619	2.08e-05	0.000140191	7.45556	17.6301	7.31778	14.9027
PLEKHA5	13.6555	1.03354	2.04704	2.04704	1.04068	0.229752	4.4985	6.84e-06	5.16e-05	8.18253	16.8757	8.28721	18.9974
SLC1A4	186.97	1.03206	2.04495	2.04495	1.0572	0.156701	6.58618	4.51e-11	8.43e-10	122.773	245.172	122.426	250.71
ZNF187	11.78	1.03025	2.04237	2.04237	1.04166	0.256187	4.02147	5.78e-05	0.000345302	7.61036	14.8988	7.31196	16.2393
CSF1R	3089.14	1.03009	2.04215	2.04215	1.03897	0.110321	9.33716	9.9e-21	6.46e-19	1989.51	4122.57	2003.37	4149.98
TMEM2	69.7838	1.02806	2.03928	2.03928	1.0641	0.15409	6.67179	2.53e-11	4.9e-10	47.7219	88.1867	47.6801	91.6073
UTRN	205.193	1.02704	2.03784	2.03784	1.05294	0.192247	5.3423	9.18e-08	9.89e-07	128.918	280.28	130.036	279.91
SYNJ2	10.904	1.02692	2.03768	2.03768	1.04587	0.29238	3.51229	0.000444256	0.00209185	6.37966	13.5839	6.48481	15.2482
HERPUD1	299.253	1.0264	2.03693	2.03693	1.03982	0.120531	8.51566	1.66e-17	7.54e-16	194.365	394.388	194.755	402.807
BUB1	26.501	1.02631	2.03681	2.03681	1.07956	0.221867	4.62579	3.73e-06	2.97e-05	17.0959	35.5379	17.0959	35.7571
KIF4A	13.6278	1.0248	2.03467	2.03467	1.06638	0.288214	3.55567	0.00037701	0.00181237	8.43361	17.7338	8.46874	18.7356
FAM70A	80.3753	1.02374	2.03318	2.03318	1.06212	0.161567	6.33632	2.35e-10	3.97e-09	49.9064	114.319	50.526	109.85
GIMAP1	27.3551	1.02116	2.02955	2.02955	1.08441	0.20115	5.07663	3.84e-07	3.71e-06	17.9826	36.8206	17.9654	36.5676
CLSPN	22.5255	1.02048	2.0286	2.0286	1.03741	0.210394	4.85032	1.23e-06	1.08e-05	14.349	28.1206	14.387	30.5996
CD109	108.01	1.02037	2.02844	2.02844	1.07105	0.189257	5.39146	6.99e-08	7.72e-07	71.2047	140.572	70.6401	144.964
LMNB1	15.9467	1.01852	2.02584	2.02584	1.04851	0.244169	4.17137	3.03e-05	0.000196324	9.93424	24.6621	9.92668	21.8306
MACF1	292.059	1.01816	2.02533	2.02533	1.02943	0.144482	7.04696	1.83e-12	4.08e-11	183.557	402.544	185.835	397.536
LOC100288615	11.2926	1.01769	2.02468	2.02468	1.12215	0.300969	3.38139	0.000721193	0.00318125	6.94622	17.7217	7.09059	15.4688
TRPS1	99.6991	1.01466	2.02042	2.02042	1.05474	0.188282	5.38903	7.08e-08	7.81e-07	65.9118	131.846	65.6167	133.528
SMARCD3	15.239	1.01446	2.02014	2.02014	1.13075	0.227574	4.4577	8.28e-06	6.12e-05	10.2923	23.7003	10.3617	19.9804
GCLC	56.3241	1.01233	2.01716	2.01716	1.02952	0.136141	7.4359	1.04e-13	2.75e-12	36.6223	69.5014	37.0377	75.5536
MREG	37.9833	1.0121	2.01684	2.01684	1.04811	0.163839	6.1774	6.52e-10	1.01e-08	24.9319	51.6472	24.982	50.8559
FOXM1	62.561	1.0117	2.01629	2.01629	1.03231	0.200427	5.04773	4.47e-07	4.25e-06	39.3168	80.7658	39.1746	85.4681
MEGF6	12.8084	1.01089	2.01515	2.01515	1.0644	0.303539	3.33033	0.000867422	0.00372811	7.33899	16.3305	7.45117	18.0584
SLC16A10	102.178	1.0105	2.01461	2.01461	1.12842	0.243944	4.14236	3.44e-05	0.00021851	67.0569	125.651	67.2925	136.877
RIN2	120.168	1.01035	2.0144	2.0144	1.03191	0.13777	7.33356	2.24e-13	5.65e-12	79.1899	164.172	79.0327	160.705
VSTM1	11.1664	1.00992	2.0138	2.0138	0.780985	0.331851	3.04329	0.00234008	0.00867269	6.07131	18.8559	6.25529	15.9462
AOAH	259.283	1.00916	2.01274	2.01274	1.04909	0.160504	6.28746	3.23e-10	5.32e-09	174.768	356.706	174.752	342.83
REPS2	31.2032	1.00882	2.01226	2.01226	1.07865	0.213565	4.72369	2.32e-06	1.93e-05	19.8968	42.045	20.125	42.0854
ATAD2B	20.2146	1.00791	2.011	2.011	1.09149	0.195943	5.14389	2.69e-07	2.67e-06	13.8724	26.5618	13.8519	26.6136
PLB1	94.3381	1.00701	2.00974	2.00974	1.03519	0.160842	6.26085	3.83e-10	6.23e-09	61.1118	119.868	62.071	125.721
RSAD2	78.6576	1.00647	2.00899	2.00899	1.08696	0.240771	4.18019	2.91e-05	0.00018972	49.4666	110.159	49.7312	107.126
LYPD3	11.6037	1.00568	2.00789	2.00789	1.17787	0.376736	2.66946	0.00759733	0.0237912	5.43436	18.0066	5.56597	17.423
TYMS	15.455	1.00556	2.00773	2.00773	1.03517	0.227507	4.41992	9.87e-06	7.18e-05	9.6805	20.7497	9.73138	21.0953
PRR5	22.547	1.00091	2.00126	2.00126	0.923903	0.236972	4.22373	2.4e-05	0.000159806	12.1758	31.6282	12.3684	32.5013
CD38	32.767	1.00068	2.00094	2.00094	0.968504	0.271441	3.68654	0.000227319	0.00115271	18.7585	63.6511	18.7538	46.4569
ZDHHC14	49.1275	1.00048	2.00067	2.00067	1.04534	0.184056	5.43572	5.46e-08	6.15e-07	32.088	64.9531	32.4763	65.3128
ZNF467	10.6079	1.00044	2.00061	2.00061	1.23497	0.269119	3.71747	0.00020123	0.00103516	7.26431	21.133	7.28606	13.8343
ITPR1	141.411	1.00022	2.0003	2.0003	1.01678	0.152246	6.56973	5.04e-11	9.35e-10	90.4082	194.708	91.0097	190.894
HIST2H2AC	143.126	1.00009	2.00012	2.00012	0.721735	0.249397	4.01002	6.07e-05	0.000360958	44.9367	300.184	46.1221	237.949
GAS2L1	60.4519	-1.00109	0.499621	-2.00152	-1.03397	0.152382	-6.56963	5.04e-11	9.35e-10	79.0149	42.0058	79.6128	40.8457
PLXNA2	40.2019	-1.0027	0.499065	-2.00375	-1.0828	0.219686	-4.56425	5.01e-06	3.9e-05	52.4469	23.8512	53.1215	27.0906
SOX13	47.2571	-1.00299	0.498964	-2.00415	-1.11736	0.187741	-5.34243	9.17e-08	9.89e-07	60.6075	34.0697	60.4382	33.8759
SLC35E3	149.753	-1.00307	0.498935	-2.00427	-1.01888	0.138825	-7.22548	4.99e-13	1.2e-11	197.888	96.3017	200.655	98.1049
ECHDC2	14.1848	-1.00589	0.497963	-2.00818	-1.11989	0.234822	-4.28363	1.84e-05	0.000125691	19.4176	8.45126	18.8929	9.41945
STX11	310.309	-1.00638	0.497793	-2.00887	-1.02959	0.130493	-7.71214	1.24e-14	3.75e-13	403.792	227.435	407.575	210.888
LONRF3	35.0306	-1.00721	0.497509	-2.01002	-1.16812	0.218804	-4.60324	4.16e-06	3.28e-05	45.1773	22.9178	45.3891	24.6039
HBA2	73.9014	-1.00735	0.497459	-2.01022	-1.1595	0.358173	-2.81247	0.00491619	0.0163883	108.671	33.8454	111.964	34.8876
FLNA	2259.89	-1.00769	0.497343	-2.01068	-1.03183	0.119969	-8.39958	4.48e-17	1.94e-15	2945.59	1558.87	2963.74	1541.1
C9orf16	233.937	-1.00871	0.496991	-2.01211	-1.04518	0.162381	-6.21198	5.23e-10	8.28e-09	311.942	159.262	308.114	157.756
TMEM173	406.893	-1.00982	0.496608	-2.01366	-1.02674	0.125716	-8.03256	9.55e-16	3.36e-14	539.216	266.24	542.044	269.286
LOC100652768	11.8186	-1.00983	0.496605	-2.01367	-1.18378	0.276127	-3.65712	0.000255063	0.00128162	15.5831	8.82094	15.868	7.71541
ADCY9	42.8432	-1.01456	0.49498	-2.02028	-1.05311	0.178606	-5.68042	1.34e-08	1.7e-07	56.1759	30.8076	56.9965	28.4235
ALAS1	541.674	-1.01462	0.494959	-2.02037	-1.02342	0.126742	-8.00541	1.19e-15	4.17e-14	734.941	377.775	731.874	347.654
CHDH	32.6112	-1.01466	0.494944	-2.02043	-1.2628	0.254969	-3.97955	6.9e-05	0.000405415	41.2952	22.3879	41.3453	23.7435
ICAM4	29.1785	-1.01695	0.494158	-2.02364	-1.08861	0.221724	-4.58658	4.51e-06	3.53e-05	39.6854	16.7219	40.8108	17.4216
SIGLEC11	64.8517	-1.01959	0.493256	-2.02735	-1.06378	0.151351	-6.73661	1.62e-11	3.23e-10	84.3851	41.2985	85.0466	44.2457
SLC25A25	144.981	-1.02117	0.492717	-2.02956	-1.04316	0.163777	-6.23511	4.51e-10	7.24e-09	194.182	95.4962	195.735	93.1081
RNF149	154.793	-1.02253	0.492254	-2.03147	-1.04718	0.135355	-7.55441	4.21e-14	1.18e-12	203.223	98.4381	204.201	104.67
DOK2	424.3	-1.02266	0.492209	-2.03166	-1.03256	0.0923792	-11.0702	1.75e-28	3.72e-26	557.888	285.383	564.092	281.583
SHROOM3	10.4677	-1.02498	0.491418	-2.03493	-1.5309	0.383665	-2.67154	0.00755035	0.0236805	14.4971	5.53744	14.3082	6.58437
ETHE1	168.593	-1.02543	0.491263	-2.03557	-1.04512	0.134812	-7.6064	2.82e-14	8.04e-13	226.345	115.882	225.952	110.214
AMZ1	12.2641	-1.02853	0.490211	-2.03994	-1.04916	0.284376	-3.61678	0.000298296	0.00147021	17.0309	8.46876	16.7534	7.7195
IDUA	55.7316	-1.02867	0.490163	-2.04014	-1.07211	0.17211	-5.97679	2.28e-09	3.29e-08	73.9001	38.4463	74.8059	36.2813
NEO1	18.317	-1.03121	0.489299	-2.04374	-1.1027	0.282329	-3.65252	0.000259675	0.00130057	24.7644	9.4785	25.3715	11.2161
ACVRL1	158.196	-1.03169	0.489138	-2.04441	-1.04971	0.123278	-8.3688	5.82e-17	2.49e-15	209.952	100.652	210.109	105.129
MINK1	394.794	-1.03464	0.488139	-2.0486	-1.04937	0.10747	-9.62723	6.14e-22	4.94e-20	520.666	264.339	525.588	261.865
MAST4	25.0637	-1.03587	0.487723	-2.05034	-1.20815	0.263288	-3.93434	8.34e-05	0.000479763	33.9766	14.9185	33.2539	16.7249
AGPAT2	238.713	-1.03743	0.487193	-2.05257	-1.06129	0.130464	-7.95185	1.84e-15	6.27e-14	317.513	172.278	317.326	158.199
PHYH	99.9566	-1.0425	0.485486	-2.05979	-1.06933	0.128905	-8.08733	6.1e-16	2.21e-14	137.427	65.9055	132.588	66.8107
P2RX1	42.9945	-1.04295	0.485333	-2.06044	-1.09931	0.197085	-5.2919	1.21e-07	1.28e-06	57.0203	30.1456	57.8775	27.897
KIAA0284	22.3966	-1.04458	0.484785	-2.06277	-1.1792	0.218821	-4.77368	1.81e-06	1.54e-05	29.6715	13.4422	29.5787	15.0929
APBB2	52.5689	-1.04621	0.484239	-2.0651	-1.14431	0.203679	-5.13655	2.8e-07	2.77e-06	68.7566	32.3547	68.4375	36.63
TXNRD2	51.2627	-1.04632	0.484202	-2.06525	-1.07005	0.156627	-6.68031	2.38e-11	4.64e-10	68.8502	32.8129	69.7573	32.4797
LIMA1	205.316	-1.05129	0.482535	-2.07239	-1.06484	0.136276	-7.71447	1.21e-14	3.69e-13	286.427	125.941	279.258	130.576
SH2D3C	73.7907	-1.05254	0.48212	-2.07417	-1.10142	0.169542	-6.20812	5.36e-10	8.45e-09	96.3075	52.8004	97.3193	49.8329
SPR	43.7577	-1.05391	0.481661	-2.07615	-1.10297	0.164942	-6.38957	1.66e-10	2.86e-09	57.6933	29.8544	58.0749	29.1815
G6PD	438.597	-1.05398	0.481636	-2.07626	-1.06522	0.111683	-9.4373	3.82e-21	2.64e-19	587.841	298.669	592.374	281.971
HMOX2	177.075	-1.05484	0.48135	-2.07749	-1.06955	0.114295	-9.22914	2.73e-20	1.69e-18	235.267	124.917	237.844	114.901
MAFF	81.5986	-1.0588	0.480032	-2.0832	-1.09586	0.201865	-5.24507	1.56e-07	1.62e-06	112.403	52.1349	113.737	48.6627
SELM	35.3208	-1.05921	0.479895	-2.08379	-1.15796	0.194263	-5.45245	4.97e-08	5.65e-07	44.801	32.4492	45.31	24.9822
TM7SF4	73.23	-1.0606	0.479434	-2.08579	-1.17364	0.20756	-5.10983	3.22e-07	3.16e-06	96.5522	43.3029	96.4803	49.9714
ABCA7	74.777	-1.06126	0.479214	-2.08675	-1.12657	0.182585	-5.81241	6.16e-09	8.24e-08	99.3279	49.5279	100.167	48.8644
PROS1	24.7531	-1.06212	0.478926	-2.088	-1.23841	0.216484	-4.90626	9.28e-07	8.37e-06	32.7428	16.1865	31.641	17.9406
SRXN1	81.4386	-1.06372	0.478398	-2.09031	-1.11063	0.170992	-6.22083	4.95e-10	7.88e-09	110.42	52.6004	110.14	52.3843
THBS1	1258.82	-1.0648	0.478038	-2.09188	-1.18384	0.257748	-4.13118	3.61e-05	0.000226982	1616.81	742.983	1650.4	861.302
ALOX5	1683.75	-1.06555	0.477792	-2.09296	-1.07747	0.103976	-10.248	1.21e-24	1.37e-22	2269.78	1088.24	2269.17	1089.76
ITPK1	644.322	-1.07272	0.475423	-2.10339	-1.0799	0.0883197	-12.1458	6.04e-34	2.46e-31	870.82	407.945	873.303	411.369
CABLES1	71.3102	-1.07279	0.475399	-2.1035	-1.17831	0.177153	-6.05573	1.4e-09	2.07e-08	93.9349	49.4855	92.8027	49.3875
GLRX	508.744	-1.07428	0.474909	-2.10567	-1.12525	0.143985	-7.46102	8.59e-14	2.3e-12	661.865	333.118	650.368	367.12
SECTM1	592.864	-1.07449	0.474837	-2.10598	-1.08643	0.173198	-6.20384	5.51e-10	8.66e-09	806.678	415.825	810.987	369.662
CCL24	66.2184	-1.07503	0.47466	-2.10677	-1.30093	0.266767	-4.02986	5.58e-05	0.00033418	93.2997	43.3103	81.8765	50.1425
FRY	53.3446	-1.07679	0.474084	-2.10933	-1.25066	0.223495	-4.81794	1.45e-06	1.26e-05	68.0033	34.6774	68.7195	37.8769
SLC2A6	74.2085	-1.08009	0.473001	-2.11416	-1.10754	0.182063	-5.93247	2.98e-09	4.22e-08	102.731	53.4952	102.119	45.7567
TXN	2893.5	-1.08259	0.472181	-2.11783	-1.11081	0.141125	-7.67115	1.7e-14	5.05e-13	4178.57	1920.85	3921.57	1849.79
BACE1	179.995	-1.08283	0.472102	-2.11819	-1.13648	0.162735	-6.65393	2.85e-11	5.51e-10	247.283	104.696	243.348	116.396
UBB	17149.4	-1.08581	0.471127	-2.12257	-1.10211	0.1162	-9.34431	9.25e-21	6.1e-19	22817.2	11127.9	23194.9	10988.6
PVRL1	50.4201	-1.09141	0.469302	-2.13082	-1.19152	0.181945	-5.99857	1.99e-09	2.89e-08	64.43	34.6244	64.9937	35.4587
CD5	16.5164	-1.09217	0.469055	-2.13195	-1.29614	0.267827	-4.0779	4.54e-05	0.000279031	21.7814	13.2279	22.1549	10.7434
RGL3	14.6148	-1.0925	0.468948	-2.13243	-1.34127	0.277468	-3.93739	8.24e-05	0.000474674	19.7383	8.36972	19.7964	9.35104
SYNGR1	39.1362	-1.09318	0.468726	-2.13344	-1.15117	0.219576	-4.97861	6.4e-07	5.93e-06	52.4012	27.3472	53.6474	24.3866
PECAM1	1497.43	-1.1029	0.465579	-2.14786	-1.11874	0.103797	-10.6255	2.27e-26	3.1e-24	2047.65	916.273	2019.43	970.209
ROGDI	525.174	-1.10319	0.465488	-2.14829	-1.11858	0.116562	-9.46438	2.95e-21	2.08e-19	707.737	337.873	714.139	332.26
CD151	694.72	-1.10529	0.464809	-2.15142	-1.13873	0.129674	-8.52362	1.55e-17	7.06e-16	915.806	476.736	918.782	465.699
HBB	380.066	-1.10756	0.464079	-2.15481	-0.816198	0.378361	-2.92725	0.00341973	0.0119846	601.604	188.412	619.063	135.908
CFP	104.127	-1.10767	0.464044	-2.15497	-1.1251	0.182665	-6.06391	1.33e-09	1.97e-08	146.581	62.2852	148.841	58.5078
FGD5	310.692	-1.11039	0.46317	-2.15904	-1.14878	0.142087	-7.81487	5.5e-15	1.77e-13	417.255	184.448	418.789	201.71
ENPP4	34.8043	-1.11055	0.463118	-2.15928	-1.19459	0.164355	-6.75702	1.41e-11	2.83e-10	49.153	20.7843	45.9805	23.57
C9orf24	10.6981	-1.11129	0.462881	-2.16038	-1.75276	0.382946	-2.90194	0.00370856	0.0128514	13.3983	6.60233	13.5067	7.85543
IRS2	194.649	-1.11201	0.462651	-2.16146	-1.16147	0.15187	-7.3221	2.44e-13	6.11e-12	259.003	131.716	259.412	129.593
SOWAHC	33.2255	-1.11275	0.462412	-2.16258	-1.21783	0.202367	-5.49868	3.83e-08	4.42e-07	44.7037	21.1402	45.3199	20.9552
SIDT2	829.981	-1.11306	0.462313	-2.16304	-1.13098	0.113777	-9.78283	1.33e-22	1.23e-20	1115.78	549.094	1124.66	530.734
TLCD2	92.1472	-1.11398	0.462018	-2.16442	-1.16435	0.178458	-6.24226	4.31e-10	6.95e-09	123.931	56.2785	125.02	58.9074
LOC100131733	26.7576	-1.12092	0.459802	-2.17485	-1.22336	0.224693	-4.98866	6.08e-07	5.65e-06	36.0221	17.2618	36.3532	16.9517
OSCAR	212.375	-1.122	0.459456	-2.17649	-1.14237	0.118331	-9.48192	2.5e-21	1.79e-19	285.322	135.116	288.799	134.694
CEACAM1	28.46	-1.12434	0.458711	-2.18002	-1.17924	0.271499	-4.14125	3.45e-05	0.000219478	40.2018	13.8866	40.7698	16.0421
ARHGAP6	33.3136	-1.12474	0.458585	-2.18062	-1.24882	0.205907	-5.46235	4.7e-08	5.37e-07	42.5785	21.7375	42.8438	23.6057
KCNIP2	11.6672	-1.12536	0.458387	-2.18156	-1.32204	0.275368	-4.08675	4.37e-05	0.000269885	15.9851	6.9854	15.9074	7.3641
MYADM	3695.47	-1.12771	0.457641	-2.18512	-1.13992	0.148472	-7.59544	3.07e-14	8.7e-13	5063.85	2260.88	5150.34	2210.9
LGALS3BP	2609.52	-1.1279	0.45758	-2.18541	-1.15658	0.141086	-7.99444	1.3e-15	4.53e-14	3512.9	1624.18	3539.85	1660.58
CYB5R3	1061.02	-1.13365	0.455762	-2.19413	-1.14152	0.0985862	-11.499	1.33e-30	3.96e-28	1455.16	651.806	1464.87	649.891
MSMO1	87.9362	-1.13386	0.455694	-2.19446	-1.18845	0.170981	-6.63153	3.32e-11	6.35e-10	119.316	53.4058	118.81	56.6758
SPATA2L	10.4856	-1.13763	0.454506	-2.20019	-1.27046	0.268489	-4.23715	2.26e-05	0.00015133	14.6284	6.6987	14.6969	6.20436
TPD52L1	20.9476	-1.14273	0.452902	-2.20798	-1.25382	0.288372	-3.96268	7.41e-05	0.000432291	29.4351	10.691	29.1919	12.6313
S100P	30.4269	-1.14494	0.452207	-2.21138	-1.51388	0.272562	-4.20068	2.66e-05	0.000175019	40.3026	20.319	39.474	21.2522
FN1	25812.1	-1.15097	0.450324	-2.22062	-1.20466	0.202913	-5.67222	1.41e-08	1.78e-07	36727.6	15146	35943.4	15610
C13orf15	355.414	-1.15173	0.450085	-2.2218	-1.32359	0.22792	-5.05321	4.34e-07	4.15e-06	471.983	229.307	468.618	241.734
IL28RA	60.3479	-1.15658	0.448576	-2.22928	-1.23383	0.176173	-6.56499	5.2e-11	9.61e-10	80.7359	35.76	81.3309	39.0339
GNA11	27.3074	-1.15858	0.447953	-2.23238	-1.37899	0.242904	-4.7697	1.84e-06	1.57e-05	36.1271	18.6635	36.5716	17.9348
SLC47A1	185.516	-1.16154	0.447035	-2.23696	-1.26574	0.194798	-5.9628	2.48e-09	3.55e-08	248.648	116.135	246.395	124.227
FDXR	22.0973	-1.16377	0.446345	-2.24042	-1.18576	0.213403	-5.45339	4.94e-08	5.63e-07	31.1058	14.3796	31.7288	12.3224
CCL23	43.3238	-1.16425	0.446195	-2.24117	-1.27316	0.209207	-5.56508	2.62e-08	3.12e-07	62.9351	25.0036	59.2214	27.2126
FDXACB1	35.2922	-1.16736	0.445235	-2.246	-1.18651	0.137413	-8.49529	1.97e-17	8.87e-16	48.8319	21.7481	49.0112	21.4132
ADORA1	17.5299	-1.17102	0.444108	-2.2517	-1.37532	0.263791	-4.43919	9.03e-06	6.62e-05	24.3128	10.5873	23.5066	11.443
S100A6	1293.38	-1.17622	0.442511	-2.25983	-1.20245	0.137942	-8.5269	1.5e-17	6.88e-16	1918.13	858.226	1789.67	787.202
MACC1	65.0112	-1.17872	0.441743	-2.26376	-1.24025	0.205196	-5.74438	9.23e-09	1.19e-07	89.5689	37.9385	90.5528	39.2617
CASZ1	36.0947	-1.17953	0.441494	-2.26503	-1.2202	0.1795	-6.57122	4.99e-11	9.28e-10	50.1417	25.9567	50.6582	21.3144
MAP1LC3C	10.0068	-1.1801	0.44132	-2.26593	-1.38237	0.267529	-4.41113	1.03e-05	7.45e-05	14.0226	5.62405	13.8414	6.12691
RBP7	21.7418	-1.18082	0.441102	-2.26705	-1.42475	0.2614	-4.51728	6.26e-06	4.75e-05	31.5787	12.0457	29.7804	13.6257
RARA	415.778	-1.181	0.441046	-2.26734	-1.21151	0.131379	-8.98925	2.49e-19	1.35e-17	562.577	256.328	568.658	259.958
DUSP8	12.6573	-1.18133	0.440946	-2.26785	-1.40124	0.291372	-4.05436	5.03e-05	0.000304991	17.6759	6.78548	18.1234	7.11039
PLBD1	452.29	-1.1817	0.44083	-2.26845	-1.22984	0.140548	-8.40785	4.18e-17	1.82e-15	638.282	272.069	614.619	290.121
CCDC75	35.9591	-1.18209	0.440712	-2.26905	-1.23436	0.201909	-5.85457	4.78e-09	6.53e-08	51.5955	19.6573	50.6241	21.1048
EPN2	15.2911	-1.18241	0.440616	-2.26955	-1.3898	0.262785	-4.49952	6.81e-06	5.14e-05	21.2064	8.49425	21.1326	9.42476
C8orf55	38.0189	-1.18296	0.440446	-2.27042	-1.2166	0.160579	-7.36687	1.75e-13	4.43e-12	53.4138	22.9649	53.1367	22.6963
UNC5B	241.949	-1.18412	0.440092	-2.27225	-1.26143	0.179062	-6.61292	3.77e-11	7.12e-10	323.013	145.803	323.83	158.684
RPH3A	13.1585	-1.18607	0.4395	-2.27532	-1.23227	0.310581	-3.81886	0.000134069	0.000725029	19.041	6.79941	19.122	7.12198
UBASH3B	267.66	-1.18793	0.438931	-2.27826	-1.21391	0.140702	-8.44289	3.1e-17	1.37e-15	370.194	151.858	368.671	166.247
OLR1	4466.93	-1.19022	0.438236	-2.28188	-1.26924	0.159377	-7.46797	8.14e-14	2.19e-12	5930.88	2853.01	5916.75	2993.5
SLITRK4	12.7722	-1.19226	0.437616	-2.28511	-1.33053	0.279849	-4.26038	2.04e-05	0.000137786	17.5261	6.68406	17.8809	7.63683
EVL	1280.6	-1.19273	0.437476	-2.28584	-1.20983	0.117303	-10.1679	2.76e-24	2.94e-22	1783	813.158	1777	776.427
BSG	1324.26	-1.19355	0.437227	-2.28714	-1.20734	0.116966	-10.2042	1.9e-24	2.1e-22	1837.42	851.185	1842.36	796.566
HDDC2	193.951	-1.196	0.436485	-2.29103	-1.23219	0.148665	-8.04494	8.63e-16	3.06e-14	272.34	115.01	267.665	119.418
CDC42BPB	282.173	-1.19689	0.436216	-2.29244	-1.23409	0.145603	-8.22019	2.03e-16	8.01e-15	385.883	169.758	389.156	174.016
ACOT2	76.7773	-1.19714	0.436139	-2.29285	-1.22668	0.127533	-9.3869	6.18e-21	4.21e-19	106.772	43.9488	106.448	46.7907
CD97	1266.54	-1.19746	0.436041	-2.29336	-1.21301	0.125141	-9.56895	1.08e-21	8.27e-20	1769.96	783.878	1768.22	755.693
ST3GAL2	171.64	-1.19864	0.435685	-2.29524	-1.21351	0.10582	-11.3272	9.63e-30	2.59e-27	235.874	108.463	236.442	105.599
RPH3AL	21.6907	-1.20702	0.433162	-2.30861	-1.27718	0.19912	-6.06177	1.35e-09	2e-08	30.702	13.9165	30.4971	12.7914
C8orf73	36.4528	-1.20753	0.433009	-2.30942	-1.29554	0.206507	-5.84739	4.99e-09	6.79e-08	50.2247	19.8217	50.1155	22.609
VMO1	155.793	-1.20775	0.432943	-2.30977	-1.23146	0.130017	-9.28914	1.56e-20	9.98e-19	218.537	90.7149	217.367	93.0665
RORA	14.0439	-1.20782	0.432923	-2.30988	-1.30098	0.24076	-5.01669	5.26e-07	4.95e-06	19.6032	10.4723	19.8115	8.23371
FBP1	1907.03	-1.20928	0.432485	-2.31222	-1.24835	0.136417	-8.86458	7.68e-19	4.01e-17	2623.14	1228.59	2603.29	1203.52
ARL4A	88.2953	-1.20948	0.432425	-2.31254	-1.26026	0.167169	-7.23505	4.65e-13	1.12e-11	127.608	53.0497	122.547	54.0191
MYB	27.7948	-1.21023	0.4322	-2.31374	-1.51522	0.258612	-4.67971	2.87e-06	2.34e-05	39.5209	15.7504	37.0485	18.5415
CC2D2A	75.8547	-1.21231	0.431576	-2.31709	-1.28435	0.188629	-6.42698	1.3e-10	2.27e-09	106.047	40.5279	105.888	45.5564
LTA4H	1898.27	-1.21967	0.429382	-2.32893	-1.26316	0.135674	-8.9897	2.48e-19	1.35e-17	2625.93	1193.49	2581.78	1210.3
FDFT1	528.554	-1.21992	0.429307	-2.32934	-1.24718	0.162266	-7.51803	5.56e-14	1.53e-12	773.466	284.571	751.155	304.758
TRPV2	756.253	-1.22438	0.42798	-2.33656	-1.25007	0.125904	-9.72473	2.37e-22	2.04e-20	1033.43	478.782	1042.76	464.974
RYR1	62.6068	-1.22573	0.42758	-2.33874	-1.32641	0.202708	-6.04681	1.48e-09	2.18e-08	84.2173	37.4114	84.0911	40.7463
MLF1	20.5007	-1.22764	0.427017	-2.34183	-1.40491	0.24523	-5.00605	5.56e-07	5.19e-06	29.0753	14.7296	28.4575	12.4528
GPBAR1	36.8982	-1.23213	0.42569	-2.34913	-1.33205	0.197173	-6.24896	4.13e-10	6.66e-09	51.5097	22.1948	51.3513	22.1226
GATA3	28.6696	-1.23359	0.425257	-2.35152	-1.45864	0.248147	-4.97122	6.65e-07	6.14e-06	39.3014	15.2414	39.0376	18.1374
PNPLA2	183.968	-1.23376	0.425208	-2.35179	-1.26103	0.13681	-9.01803	1.92e-19	1.07e-17	255.583	117.15	257.134	109.708
ACTA2	36.9162	-1.23377	0.425206	-2.3518	-1.27257	0.214	-5.76526	8.15e-09	1.07e-07	52.6456	20.6844	53.0947	20.587
ABCG2	34.9612	-1.23399	0.42514	-2.35217	-1.74028	0.257499	-4.79221	1.65e-06	1.42e-05	44.3418	22.5374	43.5363	26.488
FGFRL1	48.1282	-1.23492	0.424867	-2.35368	-1.35066	0.212955	-5.79895	6.67e-09	8.9e-08	65.4422	29.4323	66.235	29.7437
ANXA1	1819.21	-1.23755	0.424093	-2.35797	-1.27341	0.158128	-7.82623	5.03e-15	1.62e-13	2663.91	953.506	2601.34	1028.55
LY6E	2761.96	-1.24204	0.422776	-2.36532	-1.30428	0.155717	-7.97624	1.51e-15	5.19e-14	3726.24	1783.93	3743.94	1755.13
FPR2	81.8813	-1.24345	0.422361	-2.36764	-1.28103	0.191184	-6.50394	7.82e-11	1.42e-09	117.79	49.0198	118.053	45.3442
PLA2G6	22.2504	-1.2449	0.421936	-2.37003	-1.3604	0.21595	-5.76477	8.18e-09	1.07e-07	30.3008	13.6112	30.9214	13.4869
C20orf27	101.651	-1.24741	0.421204	-2.37415	-1.27125	0.1369	-9.11186	8.1e-20	4.67e-18	142.212	60.518	143.48	59.2382
C1orf228	14.8934	-1.2559	0.418732	-2.38816	-1.42496	0.237477	-5.28851	1.23e-07	1.3e-06	21.2849	10.2939	20.8829	8.81754
ABHD5	168.129	-1.25807	0.418102	-2.39176	-1.30591	0.152051	-8.27401	1.3e-16	5.24e-15	237.006	101.39	231.502	104.452
RAB11FIP1	329.356	-1.25851	0.417976	-2.39248	-1.28714	0.143011	-8.80006	1.37e-18	6.9e-17	460.547	202.618	463.019	194.24
EDN1	13.787	-1.25942	0.417712	-2.39399	-1.29956	0.321208	-3.92089	8.82e-05	0.000502488	19.4559	8.00067	19.8692	7.55985
TSPO	951.573	-1.25995	0.417559	-2.39487	-1.29467	0.13659	-9.22428	2.85e-20	1.76e-18	1315.86	648.717	1323.6	571.153
EFNB1	71.4351	-1.26336	0.416574	-2.40054	-1.34651	0.1841	-6.86234	6.77e-12	1.41e-10	98.2568	43.2143	98.7655	43.7146
LYAR	118.669	-1.26615	0.415766	-2.4052	-1.28982	0.151816	-8.34009	7.42e-17	3.11e-15	169.507	67.0955	169.827	67.2188
C14orf80	22.1535	-1.26704	0.415511	-2.40667	-1.40881	0.248184	-5.10523	3.3e-07	3.22e-06	31.3913	12.3615	31.4499	12.7035
CYFIP2	92.3749	-1.26836	0.41513	-2.40888	-1.32366	0.174003	-7.28931	3.12e-13	7.69e-12	127.873	53.2177	129.312	54.8778
FBXO10	35.0515	-1.27032	0.414568	-2.41215	-1.32174	0.181041	-7.01676	2.27e-12	5.01e-11	49.694	21.267	49.3373	20.5858
TPPP3	31.9361	-1.27152	0.414222	-2.41416	-1.75535	0.284079	-4.47596	7.61e-06	5.68e-05	38.17	24.9267	38.6764	24.7939
SYTL1	12.4827	-1.27596	0.412949	-2.4216	-1.55774	0.320031	-3.987	6.69e-05	0.000393392	17.0787	7.0474	17.453	7.40232
C1orf201	36.0476	-1.28864	0.409336	-2.44298	-1.388	0.202471	-6.36458	1.96e-10	3.36e-09	50.7282	20.5028	50.491	21.4889
CDC42EP3	120.847	-1.29082	0.408719	-2.44667	-1.35576	0.152106	-8.48635	2.13e-17	9.55e-16	170.757	70.3234	166.828	74.7632
ICAM2	49.7896	-1.29152	0.40852	-2.44786	-1.33417	0.15921	-8.11206	4.98e-16	1.83e-14	71.0595	32.0793	70.8212	28.3787
PPP1R13B	27.2014	-1.29517	0.407489	-2.45405	-1.51291	0.259529	-4.99044	6.02e-07	5.61e-06	37.4913	14.5607	38.0433	16.2396
PDLIM2	95.2941	-1.29525	0.407464	-2.4542	-1.35695	0.163295	-7.932	2.16e-15	7.29e-14	131.929	60.3448	132.631	57.2499
C11orf21	12.0221	-1.299	0.406409	-2.46058	-1.37855	0.260398	-4.98849	6.09e-07	5.65e-06	17.2047	6.96897	17.4836	6.49054
GNG12	45.4359	-1.30011	0.406095	-2.46248	-1.46966	0.229373	-5.66809	1.44e-08	1.81e-07	63.9317	23.7389	63.3782	27.3738
ACP6	19.9022	-1.30035	0.406027	-2.46289	-1.44773	0.229734	-5.66026	1.51e-08	1.88e-07	28.79	12.0241	28.0974	11.6524
ADAMTSL4	1148.89	-1.30071	0.405925	-2.46351	-1.32765	0.11844	-10.982	4.66e-28	8.97e-26	1600.6	631.588	1609.58	682.491
POR	453.5	-1.30351	0.405139	-2.46829	-1.32605	0.121912	-10.6922	1.11e-26	1.66e-24	638.086	274.033	642.566	261.331
COL9A2	17.2577	-1.30527	0.404644	-2.47131	-1.51458	0.305448	-4.27331	1.93e-05	0.000130835	24.5699	8.55371	25.0389	9.35238
TAGLN2	1704.41	-1.30588	0.404474	-2.47235	-1.32011	0.107275	-12.1732	4.32e-34	1.86e-31	2410.42	1012.51	2427.95	969.381
CYGB	34.9455	-1.30588	0.404473	-2.47235	-1.71902	0.306741	-4.25729	2.07e-05	0.000139568	49.2469	22.8095	49.9898	19.7496
MGST1	119.426	-1.31379	0.402263	-2.48594	-1.39091	0.202206	-6.49729	8.18e-11	1.47e-09	172.095	62.8423	170.279	68.2534
RAB11FIP4	31.4564	-1.31689	0.401401	-2.49128	-1.40706	0.209712	-6.27951	3.4e-10	5.57e-09	43.9076	19.1335	44.4446	18.3249
FAM134B	24.6459	-1.32173	0.400054	-2.49966	-1.5072	0.225261	-5.86756	4.42e-09	6.07e-08	33.7982	13.4422	33.9407	15.3009
SIRPD	11.2612	-1.32669	0.398681	-2.50827	-1.56385	0.29595	-4.48283	7.37e-06	5.52e-05	16.5478	7.43541	16.1345	6.32822
DHCR24	454.21	-1.32821	0.398263	-2.5109	-1.41217	0.187662	-7.07764	1.47e-12	3.32e-11	652.609	247.634	641.482	264.801
PEX14	100.481	-1.32873	0.398118	-2.51182	-1.3611	0.133169	-9.97776	1.91e-23	1.87e-21	140.888	59.062	142.843	57.5346
CYP27A1	912.438	-1.33548	0.39626	-2.5236	-1.39718	0.161657	-8.26119	1.44e-16	5.82e-15	1267.01	650.325	1276.08	541.91
KLF8	36.677	-1.33624	0.396053	-2.52492	-1.50395	0.222486	-6.00594	1.9e-09	2.77e-08	51.244	22.4694	51.4743	21.8537
Sep-11	281.604	-1.3366	0.395953	-2.52555	-1.35839	0.124085	-10.7716	4.69e-27	7.41e-25	407.683	148.068	403.086	159.641
PVALB	33.6164	-1.33669	0.395928	-2.52571	-1.47403	0.219218	-6.09752	1.08e-09	1.62e-08	48.2503	19.5602	48.3348	18.8816
MT1A	22.9569	-1.3388	0.395349	-2.52941	-1.33546	0.423267	-3.16302	0.00156144	0.0061571	37.2464	6.17391	38.3089	7.33797
ME3	23.0001	-1.34132	0.39466	-2.53383	-1.63072	0.244436	-5.4874	4.08e-08	4.7e-07	31.27	14.1791	31.5453	14.3749
TTC39B	37.4901	-1.34301	0.394198	-2.5368	-1.42364	0.169538	-7.92158	2.35e-15	7.84e-14	53.7734	19.0546	53.1986	21.6857
CCDC85C	12.3	-1.34443	0.39381	-2.53929	-1.56983	0.291192	-4.61698	3.89e-06	3.08e-05	17.3222	5.98145	17.6046	6.95882
GYPC	340.842	-1.34813	0.392802	-2.54581	-1.37067	0.131763	-10.2314	1.43e-24	1.59e-22	498.808	190.627	489.511	189.824
CCND3	556.949	-1.36339	0.388667	-2.5729	-1.38989	0.124791	-10.9254	8.72e-28	1.57e-25	795.663	315.306	794.006	316.261
GSTT1	183.886	-1.37154	0.38648	-2.58746	-1.28205	0.196099	-6.99411	2.67e-12	5.87e-11	273.503	95.4749	274.263	92.7948
KPTN	15.9363	-1.37169	0.38644	-2.58773	-1.43813	0.221578	-6.19052	6e-10	9.37e-09	23.8975	9.4436	23.5637	8.2121
FBN1	13.3327	-1.37346	0.385966	-2.59091	-1.27702	0.399608	-3.437	0.000588185	0.00267407	21.1304	4.75068	21.1094	5.50779
S100A4	2731.54	-1.38165	0.383781	-2.60566	-1.40929	0.138183	-9.99865	1.54e-23	1.54e-21	3902.39	1517.52	3939.7	1505.57
ACO1	178.259	-1.39143	0.381187	-2.62339	-1.4416	0.159281	-8.7357	2.42e-18	1.2e-16	259.594	112.424	255.249	100.561
TCF7L2	282.375	-1.39622	0.379923	-2.63211	-1.46529	0.1599	-8.73185	2.51e-18	1.23e-16	396.21	147.604	401.35	162.34
KAT8	189.967	-1.40198	0.37841	-2.64264	-1.42126	0.129767	-10.8038	3.3e-27	5.4e-25	278.537	100.164	277.256	101.675
TMEM53	193.982	-1.4024	0.378299	-2.64341	-1.43812	0.133354	-10.5164	7.26e-26	9.4e-24	279.326	110.916	277.992	108.82
HCAR3	72.0201	-1.40269	0.378224	-2.64394	-1.54716	0.204439	-6.86117	6.83e-12	1.42e-10	100.672	44.4783	99.5236	44.0944
LPL	517.154	-1.40997	0.376319	-2.65732	-1.68874	0.239929	-5.87663	4.19e-09	5.77e-08	730.494	291.33	695.672	338.099
CXCL5	41.4916	-1.41522	0.374952	-2.66701	-1.84317	0.275691	-5.13337	2.85e-07	2.81e-06	61.8525	20.8012	58.4697	24.272
PDE1B	130.136	-1.42425	0.372614	-2.68374	-1.45344	0.16977	-8.38927	4.89e-17	2.1e-15	191.488	67.4043	191.273	68.2683
SCGB3A1	17.8524	-1.42686	0.371939	-2.68861	-2.08369	0.367679	-3.88073	0.000104143	0.00058069	26.7042	8.65408	26.29	9.26831
PPP2R3A	15.7402	-1.42782	0.371693	-2.69039	-1.59075	0.228199	-6.2569	3.93e-10	6.36e-09	22.6778	8.06933	22.4613	9.03699
DGAT2	32.2202	-1.43119	0.370825	-2.69669	-1.50571	0.225806	-6.33814	2.33e-10	3.93e-09	47.5852	17.8228	47.9581	16.2413
ST6GALNAC6	116.321	-1.43255	0.370476	-2.69923	-1.47316	0.139868	-10.2422	1.28e-24	1.44e-22	163.694	66.3941	165.656	66.0586
KCNAB1	15.0378	-1.44856	0.366387	-2.72936	-1.97564	0.317329	-4.56486	5e-06	3.89e-05	22.6077	6.93096	22.1025	7.96645
PPBP	20.2571	-1.45	0.366022	-2.73208	-2.09437	0.432028	-3.35626	0.000790038	0.00343704	37.0855	7.67084	31.4754	8.99671
NEIL2	104.348	-1.45688	0.364279	-2.74515	-1.46779	0.155459	-9.37153	7.15e-21	4.8e-19	157.605	46.9921	157.014	51.2558
DNASE2B	27.1807	-1.46338	0.362642	-2.75754	-1.77893	0.265655	-5.50858	3.62e-08	4.19e-07	39.8012	16.655	38.6597	15.7419
SYNPO	23.6653	-1.46921	0.36118	-2.76871	-1.55661	0.320749	-4.58056	4.64e-06	3.63e-05	37.5354	9.84689	36.4134	10.8065
SLC27A3	177.777	-1.47041	0.360879	-2.77101	-1.52086	0.154084	-9.5429	1.39e-21	1.03e-19	259.255	98.1488	258.889	95.6141
CLDN7	58.1874	-1.47236	0.360391	-2.77476	-1.53773	0.166824	-8.82588	1.09e-18	5.56e-17	86.9785	29.9414	85.0955	30.9412
ST6GALNAC2	60.5717	-1.47401	0.35998	-2.77794	-1.63874	0.215732	-6.83263	8.34e-12	1.71e-10	85.84	33.1997	86.8762	34.0734
SIRPB1	949.998	-1.47729	0.359163	-2.78425	-1.50563	0.130887	-11.2868	1.53e-29	4.02e-27	1377.97	506.803	1397.4	496.879
CLCF1	29.9857	-1.48205	0.357979	-2.79346	-1.73197	0.273518	-5.41848	6.01e-08	6.74e-07	45.4633	11.588	46.5875	13.0513
CDC42EP4	48.2387	-1.48352	0.357615	-2.7963	-1.51836	0.155985	-9.51065	1.89e-21	1.38e-19	71.1653	23.048	72.407	23.7866
PRR15	17.0413	-1.48647	0.356885	-2.80202	-1.90368	0.291065	-5.10699	3.27e-07	3.2e-06	24.7119	9.30905	24.6011	9.37774
TNNI2	63.8714	-1.48856	0.356369	-2.80608	-1.52028	0.157219	-9.46802	2.85e-21	2.03e-19	98.1633	33.1383	95.1864	32.0515
PCYT2	28.6361	-1.48966	0.356097	-2.80823	-1.57698	0.191874	-7.76374	8.25e-15	2.56e-13	41.4563	16.5461	41.9741	15.1489
SERPING1	4703.84	-1.4985	0.353922	-2.82548	-1.53719	0.170145	-8.80716	1.28e-18	6.5e-17	6989.21	2578.42	6981.6	2394.42
NMB	48.1411	-1.49978	0.353608	-2.82799	-1.71975	0.234101	-6.40654	1.49e-10	2.58e-09	71.1751	22.3663	69.7721	26.2631
SERPINA1	9726.48	-1.50044	0.353447	-2.82928	-1.51716	0.107917	-13.9035	6.03e-44	8.58e-41	14541.5	5261.44	14355.2	5038.07
SCGB1A1	48.0786	-1.5019	0.353087	-2.83216	-2.53716	0.351536	-4.27241	1.93e-05	0.000131114	67.8738	24.5768	67.5059	28.3242
EPB41L1	170.356	-1.50346	0.352707	-2.83522	-1.64551	0.187279	-8.02791	9.91e-16	3.48e-14	243.613	102.864	243.722	96.6317
RHBDD2	865.475	-1.50817	0.351556	-2.8445	-1.53644	0.130369	-11.5685	5.95e-31	1.84e-28	1288.7	422.27	1275.96	450.239
TSPAN32	25.4511	-1.50944	0.351248	-2.84699	-1.63117	0.215438	-7.00639	2.45e-12	5.38e-11	36.2776	16.2929	37.0794	13.6943
PTCRA	35.215	-1.51063	0.350959	-2.84934	-1.66991	0.232666	-6.4927	8.43e-11	1.52e-09	51.1328	19.727	51.5141	18.6962
CEACAM21	64.0679	-1.51173	0.350691	-2.85151	-1.54729	0.157952	-9.57081	1.06e-21	8.16e-20	96.9827	32.7508	96.4939	31.3381
BCAR3	18.525	-1.53236	0.345711	-2.89259	-1.74458	0.251089	-6.10285	1.04e-09	1.57e-08	27.159	9.68654	27.3208	9.65798
AKR1C2	19.0811	-1.53314	0.345525	-2.89415	-2.28728	0.332912	-4.60524	4.12e-06	3.25e-05	22.4328	12.6065	23.0354	15.2526
TLE1	11.0206	-1.54534	0.342615	-2.91873	-1.73763	0.305121	-5.06468	4.09e-07	3.93e-06	17.4604	4.13163	17.3833	4.5866
CXCR7	144.801	-1.5521	0.341013	-2.93244	-1.65512	0.202077	-7.68076	1.58e-14	4.71e-13	212.674	65.4945	215.967	72.5111
TREM1	2072.48	-1.55404	0.340554	-2.93639	-1.61179	0.152486	-10.1914	2.17e-24	2.35e-22	3106.44	993.172	3071.88	1065.37
DDO	16.7313	-1.55756	0.339724	-2.94357	-1.62855	0.189231	-8.231	1.86e-16	7.36e-15	25.0258	7.75582	25.0567	8.30761
AMIGO2	79.6498	-1.56532	0.337904	-2.95942	-1.67787	0.17713	-8.83709	9.82e-19	5.09e-17	119.275	38.1033	115.814	43.3927
HOXB6	14.2456	-1.56915	0.337007	-2.96729	-2.12677	0.336752	-4.65966	3.17e-06	2.56e-05	20.9427	6.39684	20.861	7.56134
PNPLA6	980.289	-1.58092	0.334268	-2.99161	-1.61252	0.127628	-12.387	3.07e-35	1.68e-32	1448.97	492.344	1457.84	496.9
GPR124	27.3738	-1.58723	0.33281	-3.00472	-1.86726	0.246818	-6.43077	1.27e-10	2.22e-09	39.5941	13.871	39.4162	15.1745
STAC	147.644	-1.59326	0.331421	-3.01731	-1.76868	0.194575	-8.18843	2.65e-16	1.02e-14	219.837	72.4084	215.334	79.5886
SPN	1780.56	-1.59519	0.330978	-3.02135	-1.62401	0.122637	-13.0075	1.11e-38	1.22e-35	2611.96	892.252	2655.27	894.527
MARCO	4136.06	-1.60038	0.329789	-3.03224	-1.69993	0.160892	-9.94692	2.6e-23	2.54e-21	5924.32	2134.92	5974.77	2278.4
GCHFR	648.552	-1.60339	0.329102	-3.03857	-1.6974	0.164429	-9.75126	1.82e-22	1.62e-20	927.409	371.052	930.836	362.725
CXCL3	213.227	-1.60537	0.32865	-3.04275	-1.76762	0.278705	-5.76013	8.41e-09	1.1e-07	331.582	77.1186	339.514	84.4571
SLC44A2	358.717	-1.60719	0.328237	-3.04658	-1.64077	0.15121	-10.6288	2.19e-26	3.02e-24	538.953	170.551	542.765	172.836
TAGLN	52.0096	-1.60931	0.327756	-3.05105	-1.67295	0.172039	-9.35433	8.41e-21	5.57e-19	77.2603	27.219	78.0255	25.6764
RASGRP2	49.3286	-1.61126	0.327313	-3.05518	-1.72898	0.203677	-7.91082	2.56e-15	8.46e-14	73.1505	23.4986	73.3834	25.0104
NFE2	18.1778	-1.61337	0.326834	-3.05966	-1.96012	0.286062	-5.63992	1.7e-08	2.1e-07	26.841	8.23284	26.9159	9.30821
LYPD5	19.8355	-1.61431	0.32662	-3.06166	-1.82923	0.24435	-6.60657	3.93e-11	7.42e-10	29.2584	11.5941	29.3294	10.2709
CLCN4	33.6895	-1.62112	0.325082	-3.07615	-1.89327	0.248264	-6.52983	6.58e-11	1.2e-09	48.8869	16.9067	48.66	18.6454
NNMT	10.9251	-1.62236	0.324804	-3.07878	-1.7496	0.327425	-4.95489	7.24e-07	6.64e-06	18.4862	4.0555	17.3932	4.40136
GPR153	106.342	-1.62987	0.323117	-3.09486	-1.82122	0.216123	-7.54142	4.65e-14	1.29e-12	154.452	58.3392	154.889	57.1176
ACOT4	30.1389	-1.63526	0.321912	-3.10644	-1.79184	0.272042	-6.01106	1.84e-09	2.69e-08	48.3401	12.192	46.6749	13.5738
EMR1	135.008	-1.63816	0.321266	-3.11269	-1.68457	0.194017	-8.44339	3.08e-17	1.37e-15	208.572	57.7766	207.1	62.8411
FAM3B	32.38	-1.64858	0.318953	-3.13526	-1.9903	0.246752	-6.68115	2.37e-11	4.62e-10	48.1268	15.3176	47.7667	16.8065
CORO2A	213.816	-1.65	0.318639	-3.13834	-1.73247	0.169378	-9.74155	2e-22	1.76e-20	317.246	103.042	317.955	108.777
O3FAR1	232.032	-1.65077	0.318469	-3.14002	-1.74946	0.172675	-9.56002	1.18e-21	8.87e-20	349.978	112.626	344.934	118.445
JPH4	52.9311	-1.66501	0.315342	-3.17116	-1.71976	0.170971	-9.73853	2.07e-22	1.8e-20	81.273	25.4815	80.5507	25.0222
ALPK3	78.4256	-1.66664	0.314987	-3.17474	-1.95745	0.250854	-6.64384	3.06e-11	5.88e-10	114.218	36.9027	115.596	40.9026
PLA2G2A	15.5576	-1.67841	0.312426	-3.20075	-1.99456	0.530677	-3.16278	0.00156273	0.00616048	30.0851	0.402728	30.7984	0.409914
CD101	228.256	-1.6829	0.311457	-3.21072	-1.73653	0.176721	-9.5229	1.68e-21	1.24e-19	345.892	95.3396	350.036	105.528
GLDN	271.528	-1.68394	0.311232	-3.21304	-1.98307	0.235506	-7.1503	8.66e-13	2.03e-11	397.303	136.133	382.428	160.736
FAM212B	54.758	-1.68832	0.310288	-3.22281	-1.76622	0.183401	-9.20562	3.4e-20	2.08e-18	82.9544	24.6157	83.308	25.9982
SH3BP4	94.2403	-1.69256	0.309378	-3.23229	-1.75576	0.193988	-8.72507	2.66e-18	1.3e-16	147.698	39.1653	145.792	42.4878
ATL1	30.3546	-1.69344	0.309189	-3.23427	-1.92026	0.26981	-6.27643	3.46e-10	5.66e-09	46.2651	13.2209	45.6833	15.0714
S1PR4	83.6528	-1.69821	0.308169	-3.24497	-1.75079	0.162647	-10.441	1.61e-25	2e-23	129.015	38.2734	128.097	38.7691
BATF3	37.6753	-1.70572	0.306568	-3.26192	-1.79968	0.181612	-9.39212	5.88e-21	4.03e-19	56.4156	17.996	56.8687	18.1449
WWTR1	18.9461	-1.71318	0.304987	-3.27882	-1.95766	0.259536	-6.60093	4.09e-11	7.69e-10	29.3253	7.57922	29.2991	8.57031
ACOT1	21.0525	-1.71846	0.303874	-3.29084	-1.93318	0.237873	-7.22425	5.04e-13	1.21e-11	32.2033	9.38833	32.4297	9.59805
SGMS2	127.3	-1.73402	0.300613	-3.32653	-1.84348	0.190973	-9.07993	1.09e-19	6.21e-18	195.849	59.6741	191.071	63.3128
AMOTL1	79.2397	-1.73721	0.299949	-3.3339	-1.87067	0.195781	-8.87324	7.1e-19	3.72e-17	118.744	33.4974	119.565	38.6138
GRHL1	12.0525	-1.73724	0.299943	-3.33396	-2.17233	0.325238	-5.34143	9.22e-08	9.92e-07	19.4316	4.58739	18.8191	5.25607
ADTRP	69.6055	-1.74363	0.298617	-3.34877	-2.04938	0.2432	-7.16954	7.53e-13	1.78e-11	104.055	31.6022	102.116	37.0818
MAL	10.9203	-1.74399	0.298543	-3.3496	-1.82094	0.399153	-4.36923	1.25e-05	8.88e-05	17.9656	4.4179	18.466	3.31346
PPARG	664.694	-1.76478	0.294272	-3.39822	-1.87897	0.163151	-10.8168	2.87e-27	4.86e-25	1017.22	315.326	986.917	341.101
LMNA	1639.93	-1.78558	0.290059	-3.44758	-1.89735	0.219396	-8.13864	4e-16	1.49e-14	2517.13	735.286	2537.3	727.933
RXFP2	12.5463	-1.7874	0.289693	-3.45193	-2.60175	0.334417	-5.34484	9.05e-08	9.78e-07	18.3794	5.64863	18.3082	6.75194
MYO6	41.3157	-1.78871	0.289431	-3.45505	-2.03915	0.224488	-7.96793	1.61e-15	5.54e-14	61.2641	19.2062	60.7621	21.9551
ANGPT2	15.7486	-1.79574	0.288024	-3.47193	-2.14158	0.265388	-6.76646	1.32e-11	2.67e-10	24.0686	6.70246	23.8281	7.63636
PELI3	63.3359	-1.81554	0.284098	-3.51992	-1.92122	0.192315	-9.44047	3.71e-21	2.58e-19	99.4662	27.4513	98.0829	28.2702
IL1A	32.648	-1.82872	0.281515	-3.55221	-1.91311	0.27852	-6.56584	5.17e-11	9.58e-10	54.013	11.0824	53.9966	11.3179
HCAR2	150.26	-1.83223	0.280831	-3.56086	-2.01698	0.208479	-8.78852	1.52e-18	7.57e-17	227.3	71.4163	225.988	73.6717
RAPGEF3	10.734	-1.83641	0.280017	-3.57121	-2.32536	0.325305	-5.6452	1.65e-08	2.04e-07	16.7947	4.77592	16.7196	4.69939
LOC200261	16.3208	-1.83928	0.279461	-3.57832	-2.43637	0.337073	-5.45664	4.85e-08	5.53e-07	26.1134	5.93947	26.2654	6.26463
CES1P1	19.6353	-1.85409	0.276607	-3.61524	-2.0628	0.317566	-5.83843	5.27e-09	7.13e-08	33.6565	6.48933	32.0864	7.15656
GLIPR2	1821.21	-1.85729	0.275993	-3.62327	-1.89522	0.127175	-14.6043	2.64e-48	9.39e-45	2832.51	807.179	2828.3	805.772
DNAJC6	11.5815	-1.85787	0.275883	-3.62472	-2.24043	0.293075	-6.33923	2.31e-10	3.91e-09	17.9445	4.36038	18.1136	5.03669
VTN	23.6139	-1.85852	0.275759	-3.62635	-2.18465	0.267941	-6.9363	4.03e-12	8.71e-11	37.2906	8.60904	36.9327	10.2049
PPIC	49.9531	-1.87378	0.272857	-3.66492	-2.28513	0.257853	-7.26687	3.68e-13	8.99e-12	77.008	20.1091	76.5752	23.1497
OSBPL10	17.296	-1.87635	0.272372	-3.67145	-2.14757	0.291432	-6.43838	1.21e-10	2.12e-09	27.2869	6.71412	27.3644	7.19713
CD52	837.191	-1.88043	0.271602	-3.68185	-1.96524	0.166663	-11.2828	1.6e-29	4.13e-27	1310.31	378.781	1310.87	357.359
LDLR	114.27	-1.88528	0.270692	-3.69424	-1.98517	0.217458	-8.66964	4.33e-18	2.09e-16	181.812	43.846	181.777	45.8511
RBP4	391.991	-1.88679	0.270408	-3.69812	-2.22072	0.260572	-7.24096	4.46e-13	1.08e-11	600.271	160.001	607.815	173.566
MYO7B	29.7621	-1.88973	0.269857	-3.70567	-2.46048	0.323989	-5.8327	5.45e-09	7.36e-08	47.0214	11.368	47.256	12.1743
PCOLCE2	438.334	-1.89476	0.268919	-3.7186	-2.13295	0.234753	-8.07129	6.96e-16	2.5e-14	674.446	178.985	665.998	210.091
TARP	41.1174	-1.89981	0.267978	-3.73164	-2.21095	0.291737	-6.51206	7.41e-11	1.34e-09	66.1301	13.8653	66.3816	15.7985
LDHD	26.4723	-1.90413	0.267178	-3.74282	-2.06794	0.211575	-8.99975	2.26e-19	1.24e-17	41.6286	12.7086	41.1267	11.6754
ITGB8	81.3081	-1.91018	0.26606	-3.75855	-2.1375	0.240622	-7.93849	2.05e-15	6.95e-14	122.275	37.4768	121.957	40.2272
CTSW	105.26	-1.91478	0.265213	-3.77056	-2.10528	0.20713	-9.24434	2.37e-20	1.48e-18	165.198	41.8867	165.123	44.7814
UBXN10	19.9238	-1.92524	0.263297	-3.79799	-2.0723	0.242846	-7.92782	2.23e-15	7.51e-14	31.7008	7.40849	31.8569	7.90863
PRSS21	196.96	-1.92836	0.262728	-3.80622	-2.21735	0.247827	-7.78107	7.19e-15	2.27e-13	305.373	68.8125	314.197	79.166
PLEKHB1	25.9853	-1.93648	0.261252	-3.82772	-2.23252	0.248233	-7.80106	6.14e-15	1.95e-13	40.4182	10.1845	40.64	11.2115
RETN	440.162	-1.95415	0.258073	-3.87488	-2.1746	0.25511	-7.66005	1.86e-14	5.47e-13	676.625	162.838	688.951	189.607
MTMR11	78.7749	-1.95664	0.257628	-3.88156	-2.05644	0.183803	-10.6453	1.83e-26	2.56e-24	126.881	30.238	124.929	32.3019
LIMS2	48.9577	-1.95722	0.257523	-3.88314	-2.41489	0.255862	-7.64953	2.02e-14	5.92e-13	71.9082	24.4313	73.8006	23.7473
MT1L	20.0614	-1.95768	0.257442	-3.88437	-2.27889	0.286547	-6.83196	8.38e-12	1.72e-10	33.0307	6.60379	32.6099	7.34668
PKP2	36.1166	-1.96115	0.256823	-3.89373	-2.32647	0.259781	-7.54925	4.38e-14	1.22e-12	54.7129	14.3201	55.3128	16.8606
ACOT7	301.847	-1.96709	0.255769	-3.90978	-2.06082	0.165247	-11.9039	1.13e-32	3.83e-30	474.858	130.384	471.713	130.073
SPOCD1	60.8047	-1.98574	0.252484	-3.96065	-2.25118	0.249373	-7.96294	1.68e-15	5.75e-14	96.8149	21.1458	96.8831	24.4181
PAQR5	73.2914	-1.98745	0.252184	-3.96536	-2.19491	0.216987	-9.15931	5.22e-20	3.11e-18	115.359	26.8396	115.714	30.5984
SOBP	11.3209	-1.98956	0.251816	-3.97116	-2.37029	0.301712	-6.59424	4.27e-11	8.01e-10	18.1766	3.73415	18.3196	4.30842
INHBA	761.454	-2.00055	0.249905	-4.00153	-2.23332	0.254363	-7.86496	3.69e-15	1.21e-13	1192.16	338.052	1212.27	306.982
ALDH2	2247.3	-2.0012	0.249793	-4.00332	-2.07547	0.161395	-12.3994	2.63e-35	1.5e-32	3523.48	903.94	3546.21	941.202
CYB5R2	24.6883	-2.01485	0.247441	-4.04137	-2.38328	0.261562	-7.70312	1.33e-14	4.01e-13	38.3065	10.6325	38.6297	10.6554
S100A13	70.3312	-2.02196	0.246223	-4.06136	-2.08282	0.156486	-12.921	3.42e-38	3.25e-35	112.354	29.768	113.069	27.241
TBC1D10C	40.135	-2.03426	0.244134	-4.09611	-2.16029	0.197795	-10.2847	8.26e-25	9.64e-23	63.4685	20.9567	63.2757	16.7154
MLPH	168.676	-2.04174	0.24287	-4.11743	-2.37368	0.243155	-8.39686	4.59e-17	1.98e-15	262.911	63.139	264.43	72.5038
ALDH1A2	70.9774	-2.04627	0.242109	-4.13037	-2.30251	0.265492	-7.70746	1.28e-14	3.88e-13	116.371	27.8462	114.222	27.5701
CRIP2	15.3588	-2.05463	0.240711	-4.15436	-2.64717	0.368629	-5.5737	2.49e-08	3e-07	25.9256	4.40786	25.8075	4.83195
TPTEP1	19.1375	-2.06382	0.239181	-4.18093	-2.34006	0.247624	-8.33451	7.78e-17	3.23e-15	30.8995	6.18424	31.1856	7.01578
FOLR1	42.9185	-2.06409	0.239138	-4.18169	-2.62193	0.288193	-7.16216	7.94e-13	1.87e-11	68.8972	14.9748	67.9982	17.6846
OVCH1	17.7015	-2.08195	0.236195	-4.2338	-2.75754	0.301667	-6.90149	5.15e-12	1.1e-10	29.2757	6.19939	28.212	7.16416
FAM211A	24.325	-2.09302	0.234389	-4.26641	-2.41563	0.267324	-7.82953	4.9e-15	1.58e-13	39.7488	8.58812	39.212	9.395
KAZN	39.7135	-2.10477	0.232488	-4.3013	-2.48656	0.267884	-7.85704	3.93e-15	1.28e-13	63.62	13.3958	63.509	15.7743
SVIL	289.999	-2.11248	0.231249	-4.32435	-2.30093	0.198332	-10.6513	1.72e-26	2.45e-24	453.634	112.983	456.734	122.523
KCNA3	44.4335	-2.11504	0.23084	-4.33201	-2.47824	0.247886	-8.53231	1.43e-17	6.61e-16	70.0638	15.8407	70.677	18.2042
TRHDE	17.3602	-2.11708	0.230513	-4.33814	-2.83465	0.332984	-6.3579	2.05e-10	3.49e-09	28.2476	5.7049	28.6407	6.1361
ZBTB7C	42.9826	-2.11812	0.230347	-4.34127	-2.59007	0.27608	-7.67212	1.69e-14	5.02e-13	68.127	14.9764	68.5272	17.3021
GALNT12	86.4975	-2.12109	0.229873	-4.35022	-2.33789	0.201382	-10.5327	6.11e-26	8.05e-24	137.874	35.1355	137.633	35.2435
HPGD	36.3766	-2.13145	0.228229	-4.38157	-2.74513	0.298624	-7.13757	9.5e-13	2.21e-11	59.0803	12.4537	57.8728	14.7669
CENPV	25.9336	-2.13187	0.228162	-4.38285	-2.47129	0.25938	-8.21908	2.05e-16	8.07e-15	41.6886	8.6104	41.6845	10.0863
KLHL29	16.2347	-2.14621	0.225905	-4.42665	-2.49725	0.28636	-7.49482	6.64e-14	1.81e-12	26.1694	5.28025	26.4334	5.99233
FAM89A	132.198	-2.16419	0.223108	-4.48214	-2.44334	0.210354	-10.2883	7.96e-25	9.44e-23	200.946	51.5887	203.85	60.6291
EPB41L4A	62.0748	-2.16758	0.222584	-4.49269	-2.35189	0.20424	-10.6129	2.6e-26	3.52e-24	102.878	21.6771	100.309	23.8366
PLA2G16	263.327	-2.1681	0.222503	-4.49432	-2.3259	0.197292	-10.9893	4.3e-28	8.39e-26	421.524	94.2103	425.789	99.5603
PCSK9	21.6805	-2.17515	0.221419	-4.51632	-2.97442	0.33576	-6.47829	9.28e-11	1.66e-09	37.2842	5.80731	36.353	6.95893
PGM5	35.3904	-2.17876	0.220865	-4.52765	-2.58255	0.274574	-7.93505	2.1e-15	7.13e-14	57.7584	13.1326	57.4477	13.2076
IGFBP2	101.129	-2.1909	0.219015	-4.56589	-2.35848	0.238171	-9.19885	3.62e-20	2.2e-18	164.539	30.0572	167.409	34.1805
LAMB1	28.6925	-2.19553	0.218313	-4.58058	-2.4918	0.294849	-7.44629	9.6e-14	2.56e-12	48.0691	9.88168	47.1672	10.1439
CPE	26.8358	-2.19907	0.217778	-4.59184	-2.66854	0.28275	-7.77744	7.4e-15	2.33e-13	43.6436	8.74857	43.1036	10.5005
LSAMP	29.0958	-2.23173	0.212903	-4.69697	-2.88584	0.304643	-7.32571	2.38e-13	5.96e-12	49.0104	8.38504	48.0709	10.1159
OASL	327.805	-2.23914	0.211813	-4.72115	-2.28505	0.148067	-15.1225	1.15e-51	5.46e-48	548.016	104.757	543.429	110.418
MUC12	10.4873	-2.24513	0.210935	-4.7408	-2.55621	0.277684	-8.08522	6.21e-16	2.24e-14	17.4772	3.29721	17.4668	3.44898
ZNF365	14.9796	-2.2586	0.208975	-4.78525	-2.74509	0.299977	-7.52922	5.1e-14	1.41e-12	25.2214	4.07821	25.0048	4.94329
BCAR1	52.1951	-2.26312	0.208321	-4.80029	-2.93303	0.270687	-8.36067	6.24e-17	2.64e-15	80.9597	20.6551	81.1206	22.9189
ATP10A	73.3524	-2.2785	0.206112	-4.85173	-2.38564	0.225079	-10.1231	4.36e-24	4.6e-22	122.409	23.0163	122.437	24.0132
C19orf59	5087.28	-2.3097	0.201703	-4.95779	-2.53275	0.213592	-10.8136	2.97e-27	4.97e-25	8143.21	1712.84	8240.9	1911.13
AGRP	208.055	-2.31054	0.201585	-4.9607	-2.58846	0.24342	-9.49199	2.27e-21	1.63e-19	342.03	70.2275	345.263	68.9637
AKR1C3	80.6103	-2.33185	0.198629	-5.03451	-2.63902	0.241751	-9.64565	5.13e-22	4.2e-20	134.958	23.998	132.997	28.0701
RND3	104.659	-2.34808	0.196407	-5.09147	-2.47228	0.288922	-8.12704	4.4e-16	1.63e-14	177.985	23.9227	181.306	27.5896
LOC731424	258.555	-2.35058	0.196067	-5.10029	-2.47694	0.199006	-11.8116	3.4e-32	1.1e-29	432.432	95.3317	432.212	83.1139
LINC00239	16.3296	-2.36062	0.194708	-5.13589	-2.71437	0.287404	-8.21359	2.15e-16	8.42e-15	27.5372	4.81567	27.6112	4.98276
DTX4	169.496	-2.36264	0.194435	-5.14311	-2.6046	0.210833	-11.2062	3.8e-29	9.49e-27	277.977	56.9372	275.026	63.6459
SLC19A3	119.84	-2.37171	0.193217	-5.17552	-2.95482	0.287811	-8.24049	1.72e-16	6.86e-15	196.873	35.892	196.513	42.7594
AQP3	409.411	-2.40453	0.18887	-5.29464	-2.59363	0.235695	-10.2019	1.94e-24	2.13e-22	692.514	111.64	692.13	125.031
C8B	67.3504	-2.42957	0.185621	-5.38734	-3.21514	0.331976	-7.31851	2.51e-13	6.24e-12	118.029	16.6193	115.357	19.239
TCEA3	53.0238	-2.44419	0.183749	-5.4422	-2.72805	0.218609	-11.1806	5.07e-29	1.25e-26	88.2623	14.6713	88.4681	17.3554
CACNB3	71.8154	-2.47439	0.179943	-5.55731	-2.56053	0.228641	-10.8221	2.7e-27	4.64e-25	125.663	16.0778	125.106	18.1568
Sep-04	32.313	-2.48306	0.178864	-5.59083	-2.7793	0.253457	-9.79679	1.16e-22	1.07e-20	54.3466	9.66413	54.7922	9.67657
ICOS	45.1031	-2.50811	0.175786	-5.68873	-2.88913	0.274871	-9.12466	7.2e-20	4.18e-18	76.5001	11.7525	77.3635	12.6494
A4GALT	39.7222	-2.52172	0.174135	-5.74268	-3.04521	0.291527	-8.65006	5.15e-18	2.47e-16	66.0275	10.8522	66.6948	12.5388
CHRM4	11.3775	-2.52609	0.173609	-5.76007	-3.30301	0.367126	-6.88072	5.96e-12	1.25e-10	19.3713	2.84296	19.5065	3.19121
CD5L	29.6837	-2.53028	0.173105	-5.77685	-2.93559	0.303587	-8.33463	7.77e-17	3.23e-15	51.6283	6.63768	51.5837	7.64649
CELA2A	11.5072	-2.54626	0.171199	-5.84117	-3.92514	0.420336	-6.05767	1.38e-09	2.05e-08	19.2876	2.65713	19.7068	3.15325
DEFB1	255.909	-2.5921	0.165844	-6.02978	-2.70438	0.252062	-10.2836	8.36e-25	9.67e-23	453.248	59.2226	450.131	60.3824
CRIP1	2947.67	-2.60095	0.16483	-6.06687	-2.73524	0.209567	-12.4111	2.28e-35	1.35e-32	5310.04	933.446	5086.55	786.23
CES1	1326.15	-2.62116	0.162537	-6.15245	-2.88619	0.212775	-12.3189	7.17e-35	3.29e-32	2254.87	423.512	2247.86	400.961
VGLL3	17.8279	-2.65227	0.15907	-6.28656	-3.04268	0.337749	-7.8528	4.07e-15	1.32e-13	31.7039	3.36139	31.8821	3.69106
RGNEF	35.6788	-2.67648	0.156422	-6.39296	-3.39601	0.27949	-9.57632	1.01e-21	7.78e-20	62.6504	9.79404	59.9531	11.4152
IQSEC3	90.1378	-2.67849	0.156204	-6.40187	-3.13813	0.255559	-10.4809	1.06e-25	1.33e-23	155.469	22.4527	153.501	26.3259
CAMP	50.1931	-2.67851	0.156203	-6.40195	-3.02571	0.243092	-11.0185	3.11e-28	6.24e-26	88.4291	14.4722	86.3476	13.8571
MME	171.004	-2.68326	0.155689	-6.42307	-3.10718	0.248309	-10.8061	3.22e-27	5.33e-25	300.441	46.2203	287.117	54.738
CSPG4	24.9567	-2.72325	0.151432	-6.6036	-3.03507	0.271641	-10.0252	1.18e-23	1.2e-21	43.0809	6.0421	43.4826	6.30452
TPPP	77.4759	-2.77031	0.146573	-6.82254	-3.099	0.302663	-9.15311	5.53e-20	3.28e-18	136.761	18.1992	138.084	16.5147
AOC3	122.691	-2.84813	0.138876	-7.20069	-3.49014	0.299712	-9.50289	2.04e-21	1.48e-19	213.407	26.1855	214.506	30.1601
FOLR3	122.446	-2.90193	0.133792	-7.47427	-3.05573	0.23053	-12.5881	2.45e-36	1.75e-33	218.378	20.0799	223.232	20.4156
ECSCR	29.317	-2.9226	0.131889	-7.58212	-3.68959	0.301401	-9.69671	3.11e-22	2.62e-20	51.3626	5.69898	51.7288	6.8604
PHLDA3	116.638	-2.92606	0.131573	-7.60033	-3.22998	0.229968	-12.7238	4.36e-37	3.45e-34	202.413	27.3181	204.403	28.1653
MGAT3	48.682	-2.94825	0.129565	-7.71811	-3.39432	0.26424	-11.1575	6.58e-29	1.56e-26	87.2321	9.98714	85.9299	11.2492
ODF3L1	37.0606	-3.00401	0.124653	-8.02224	-3.46817	0.307146	-9.78038	1.37e-22	1.25e-20	65.9016	5.98167	67.0831	6.87632
FHL1	165.126	-3.03055	0.12238	-8.17124	-3.48702	0.245921	-12.3233	6.79e-35	3.22e-32	289.59	36.6315	287.003	42.8662
GPA33	138.729	-3.08952	0.11748	-8.51211	-3.6577	0.294311	-10.4975	8.87e-26	1.13e-23	247.16	25.2332	249.58	27.118
ITIH5	167.395	-3.09638	0.116922	-8.55273	-3.44883	0.290179	-10.6706	1.4e-26	2.03e-24	311.534	26.8394	301.786	32.0105
GPD1	403.45	-3.19342	0.109316	-9.14779	-3.73675	0.288583	-11.0659	1.84e-28	3.83e-26	726.102	64.1918	729.931	74.9352
HP	161.845	-3.19964	0.108846	-9.18728	-3.52663	0.292014	-10.9571	6.14e-28	1.17e-25	292.042	23.2975	296.627	25.6917
SFTPC	214.559	-3.21368	0.107792	-9.27712	-3.89124	0.311359	-10.3215	5.64e-25	6.8e-23	365.301	50.028	371.235	56.7553
PDLIM1	939.69	-3.23772	0.10601	-9.43304	-3.54774	0.230061	-14.0733	5.54e-45	9.86e-42	1717.21	171.242	1688.39	187.914
SERPINA9	14.8423	-3.28146	0.102845	-9.72341	-3.59608	0.354875	-9.2468	2.31e-20	1.45e-18	28.2782	1.62782	28.033	1.61293
ANGPT4	10.6295	-3.35801	0.0975299	-10.2533	-4.80509	0.396859	-8.46147	2.64e-17	1.18e-15	19.2238	4.15152	19.5749	1.63427
TMEM74B	25.5543	-3.42127	0.0933459	-10.7128	-4.00418	0.303596	-11.2691	1.86e-29	4.74e-27	46.3784	3.60526	47.1997	3.78814
FABP4	1020.33	-3.48186	0.0895065	-11.1724	-4.15134	0.272337	-12.7851	1.99e-37	1.66e-34	1921.66	177.286	1827.6	208.357
CELA2B	16.2029	-3.52457	0.0868959	-11.508	-4.32934	0.367744	-9.58431	9.31e-22	7.28e-20	30.6562	1.42569	30.5492	1.70007

## Sheet: Canonical pathways
© 2000-2018 QIAGEN. All rights reserved.
Ingenuity Canonical Pathways	-log(p-value)	Ratio	z-score	Molecules
Granulocyte Adhesion and Diapedesis	14.8	0.21	NaN	FPR3,IL1A,MMP7,ICAM1,MMP14,CXCL12,CCL24,CLDN7,CXCL5,SDC3,CXCL9,MMP25,ITGB3,IL1R2,CXCL10,CXCL3,ICAM2,CCL13,CCL2,CLDN4,CCL8,MMP8,MMP12,MMP1,ITGA4,HRH2,CXCL11,SDC1,CXCR4,CCL23,PPBP,ITGA6,FPR2,MMP2,CLDN1,PECAM1,MMP9,CCL7
Agranulocyte Adhesion and Diapedesis	11.7	0.181	NaN	AOC3,IL1A,MMP7,ICAM1,FN1,MMP14,CXCL12,CCL24,MYL6B,CLDN7,CXCL5,CXCL9,MMP25,CXCL10,CXCL3,ICAM2,CCL13,CCL2,CLDN4,CCL8,MMP8,MMP12,MMP1,ITGA4,CXCL11,CXCR4,CCL23,PPBP,ITGA6,MMP2,ACTA2,CLDN1,PECAM1,MMP9,CCL7
Leukocyte Extravasation Signaling	9.28	0.156	2.646	MMP7,ICAM1,SPN,MMP14,PIK3R1,CXCL12,CLDN7,MMP25,BCAR1,ITGB3,CLDN4,MMP8,ARHGAP12,IRS2,MMP12,MMP1,ITGA4,PRKCA,TIMP3,ARHGAP6,PXN,CXCR4,ITGA6,RAPGEF3,MMP2,ACTA2,CLDN1,VAV3,PIK3R6,PECAM1,CTTN,MMP9,PRKCB
Hepatic Fibrosis / Hepatic Stellate Cell Activation	7.55	0.15	NaN	IGFBP4,CCR5,IL1A,ICAM1,FN1,TGFBR1,LEP,MYL6B,CXCL9,BCL2,IL1R2,VEGFA,CXCL3,EDN1,CCL2,HGF,TGFB2,MMP1,FLT1,EDNRB,IL10,IL6R,MMP2,ACTA2,CD14,COL9A2,A2M,MMP9
Atherosclerosis Signaling	7.21	0.173	NaN	PLA2G16,IL1A,ICAM1,CXCR4,CXCL12,CCR2,PLA2G7,PLA2G2A,PLBD1,PLA2G6,ALOX15B,PLA2G2D,CCL2,PLB1,LPL,SERPINA1,ALOX5,MMP1,MMP9,TNFSF14,ITGA4,RBP4
Airway Pathology in Chronic Obstructive Pulmonary Disease	6.65	0.75	NaN	CXCL3,MMP8,CELA2A,MMP2,MMP1,MMP9
Osteoarthritis Pathway	6.38	0.132	1.961	TCF4,LEP,TGFBR1,FN1,ACVRL1,HES1,HIF1A,SLC39A8,IL1R2,VEGFA,RUNX2,SPHK1,MMP12,FZD2,MMP1,ITGA4,PPARG,TIMP3,S1PR2,SPP1,DDIT4,TLR2,ANKH,MEF2C,HTRA1,TCF7L2,MMP9,RBP4
Inhibition of Matrix Metalloproteases	6.07	0.282	-1.897	TIMP3,MMP7,SDC1,MMP14,MMP8,MMP2,MMP12,MMP25,A2M,MMP1,MMP9
Colorectal Cancer Metastasis Signaling	5.49	0.117	2.887	TCF4,MMP7,TGFBR1,MMP14,PIK3R1,MMP25,CCND1,GNG7,VEGFA,GNB4,MMP8,TGFB2,IRS2,MMP12,FZD2,MMP1,GNG12,GNG2,IL6R,MMP2,TLR2,ADCY9,RND3,TLR6,PIK3R6,JAK3,MMP9,TCF7L2,WNT5A
Axonal Guidance Signaling	5.33	0.0949	NaN	MME,MMP7,EPHB2,PIK3R1,GNA11,UNC5B,CXCL12,MYL6B,PLXNA2,BCAR1,ADAM8,SEMA4C,GNG7,VEGFA,GNB4,PAK1,ADAM28,SRGAP1,MMP8,EFNB1,ABLIM3,ADAM19,IRS2,FZD2,GNG12,ITGA4,PRKCA,PXN,PLXNC1,CXCR4,GNG2,MMP2,SRGAP3,GNAO1,PIK3R6,NFATC2,SEMA4B,EPHA2,ADAM9,MMP9,WNT5A,SEMA7A,PRKCB
HIF1 Signaling	5.2	0.153	NaN	SLC2A5,MMP7,SLC2A1,MMP14,PIK3R1,MMP2,HIF1A,MMP25,SLC2A3,VEGFA,EDN1,MMP8,PIK3R6,EGLN3,IRS2,MMP12,MMP1,MMP9
Eicosanoid Signaling	5.07	0.194	-1	PLBD1,PLA2G16,PLA2G6,LTA4H,ALOX15B,AKR1C3,PLA2G2D,PLB1,PTGS1,FPR2,ALOX5,PLA2G7,PLA2G2A
CXCR4 Signaling	4.7	0.127	2.668	PXN,CXCR4,EGR1,PIK3R1,GNG2,GNA11,CXCL12,MYL6B,ITPR1,BCAR1,GNG7,ADCY9,GNB4,PAK1,RND3,GNAO1,PIK3R6,IRS2,GNG12,PRKCB,PRKCA
Ephrin B Signaling	4.65	0.178	1.667	PXN,EPHB2,CXCR4,GNA11,GNG2,CXCL12,GNG7,GNB4,PAK1,VAV3,EFNB1,GNAO1,GNG12
Phagosome Formation	4.56	0.137	NaN	FCGR2C,FN1,MRC2,PIK3R1,VTN,FCER1A,FCGR2B,INPP5D,TLR2,MARCKS,RND3,TLR6,PIK3R6,IRS2,MARCO,ITGA4,PRKCA,PRKCB
LXR/RXR Activation	4.47	0.14	-1.604	IL1A,C3,VTN,SERPINF1,ABCA1,IL1R2,FDFT1,LDLR,CCL2,LPL,MYLIP,CD14,SERPINA1,PLTP,MMP9,CCL7,RBP4
Vitamin-C Transport	4.33	0.375	NaN	SLC23A2,SLC2A1,TXN,TXNRD2,GLRX,SLC2A3
Acute Phase Response Signaling	4.02	0.118	-0.577	HAMP,SOCS3,SERPING1,IL1A,TCF4,FN1,C3,C1S,PIK3R1,IL6R,SERPINF1,RBP1,HMOX2,HP,RBP7,OSM,SERPINA1,CRABP2,A2M,RBP4
IL-8 Signaling	4.02	0.112	2.683	ANGPT2,ICAM1,FLT1,PIK3R1,GNG2,MMP2,CCND1,GNG7,ITGB3,BCL2,VEGFA,PLD4,GNB4,CCND2,RND3,CCND3,PIK3R6,IRS2,GNG12,MMP9,PRKCB,PRKCA
ILK Signaling	4.02	0.112	1.606	PXN,FN1,LIMS2,PIK3R1,SNAI1,MUC1,MYL6B,HIF1A,ITGB8,RICTOR,CCND1,ITGB3,VEGFA,RND3,ACTA2,PPP2R3A,FLNA,PPM1L,PIK3R6,IRS2,MMP9,DSP
Antioxidant Action of Vitamin C	3.96	0.139	0	PLA2G16,SLC2A5,SLC2A1,GLRX,PLA2G7,PLA2G2A,SLC2A3,PLBD1,PLD4,PLA2G6,SLC23A2,PLA2G2D,PLB1,TXN,TXNRD2
Bladder Cancer Signaling	3.78	0.148	NaN	MMP7,MMP14,MMP2,MMP25,CCND1,VEGFA,RB1,THBS1,MMP8,FGF11,MMP12,MMP9,MMP1
Neuroinflammation Signaling Pathway	3.67	0.0932	3.922	ICAM1,TGFBR1,PIK3R1,CXCL12,SLC1A3,CX3CR1,BCL2,CXCL10,CCL2,TGFB2,IRS2,BIRC7,IL10,IL6R,BACE1,CSF1R,PLA2G2A,GRIN3A,TLR2,PLA2G6,PLA2G2D,KCNJ5,TLR6,S100B,PIK3R6,NFATC2,JAK3,SNCA,MMP9
Tec Kinase Signaling	3.56	0.112	1.941	TNFRSF21,PIK3R1,GNG2,GNA11,FCER1A,GNG7,GNB4,PAK1,RND3,ACTA2,VAV3,GNAO1,PIK3R6,IRS2,JAK3,GNG12,ITGA4,PRKCB,PRKCA
Chemokine Signaling	3.47	0.155	2.714	CCR5,CCL13,CAMK1,CCL2,CXCR4,CAMK1G,CXCL12,CCL24,PRKCB,PRKCA,CCL7
Role of MAPK Signaling in the Pathogenesis of Influenza	3.41	0.153	NaN	PLBD1,PLA2G16,CXCL10,PLA2G6,CCL2,PLA2G2D,PLB1,PLA2G7,PLA2G2A,BCL2,PRKCA
Role of Osteoblasts, Osteoclasts and Chondrocytes in Rheumatoid Arthritis	3.38	0.0987	NaN	NAIP,IL1A,TCF4,SPP1,IL10,MMP14,PIK3R1,TAB2,TNFRSF11A,CSF1R,ITGB3,BCL2,IL1R2,RUNX2,MMP8,PIK3R6,NFATC2,IRS2,TRAF5,FZD2,MMP1,TCF7L2,WNT5A
Endothelin-1 Signaling	3.37	0.105	1.342	PLA2G16,EDNRB,PIK3R1,PTGS1,GNA11,ITPR1,PLA2G7,PLA2G2A,PLBD1,PLD4,ADCY9,PLA2G6,EDN1,PLA2G2D,PLB1,GNAO1,PIK3R6,IRS2,PRKCB,PRKCA
STAT3 Pathway	3.35	0.134	1.387	VEGFA,MAP3K12,SOCS3,IL1A,TGFBR1,FLT1,HGF,TGFB2,IFNLR1,FGFRL1,TNFRSF11A,DDR1,BCL2
Pathogenesis of Multiple Sclerosis	3.35	0.444	NaN	CXCL10,CCR5,CXCL11,CXCL9
Th2 Pathway	3.31	0.113	0.775	SOCS3,CCR5,ICAM1,TGFBR1,IL10,CXCR4,PIK3R1,MAF,CD28,ICOS,S1PR1,PIK3R6,NFATC2,IRS2,IL2RA,JAK3,GATA3
Clathrin-mediated Endocytosis Signaling	3.29	0.101	NaN	MYO6,SH3BP4,UBB,STON2,EPHB2,AP1S2,PIK3R1,ITGB8,ITGB3,VEGFA,UBD,CD2AP,LDLR,ACTA2,PIK3R6,FGF11,SERPINA1,IRS2,SH3KBP1,CTTN,RBP4
Role of Macrophages, Fibroblasts and Endothelial Cells in Rheumatoid Arthritis	3.27	0.0895	NaN	SOCS3,IL1A,TCF4,ICAM1,FN1,PIK3R1,CXCL12,CEBPD,CCND1,IL1R2,VEGFA,CCL2,OSM,IRS2,TRAF5,FZD2,MMP1,PRKCA,IL10,IL6R,TLR2,GNAO1,TLR6,PIK3R6,NFATC2,TCF7L2,WNT5A,PRKCB
Phospholipase C Signaling	3.15	0.095	2.183	HDAC9,FCGR2C,RALA,GNG2,MYL6B,RAPGEF3,ITPR1,FCGR2B,PLA2G2A,GNG7,PLD4,ADCY9,MARCKS,GNB4,PLA2G6,RND3,PLA2G2D,NFATC2,MEF2C,GNG12,ITGA4,PRKCB,PRKCA
VDR/RXR Activation	3.11	0.141	0.447	CXCL10,SPP1,CAMP,RUNX2,TGFB2,CD14,HES1,CYP27B1,CST6,PRKCB,PRKCA
CCR3 Signaling in Eosinophils	3.07	0.115	0.632	PIK3R1,GNG2,CCL24,ITPR1,PLA2G2A,GNG7,GNB4,PLA2G6,PAK1,PLA2G2D,PIK3R6,IRS2,GNG12,PRKCA,PRKCB
Ovarian Cancer Signaling	3.06	0.111	1	TCF4,MMP7,PIK3R1,PTGS1,MMP2,CCND1,BCL2,VEGFA,RB1,EDN1,PIK3R6,IRS2,FZD2,TCF7L2,MMP9,WNT5A
Ephrin Receptor Signaling	2.97	0.103	1.604	PXN,CXCR4,EPHB2,GNG2,SH2D3C,GNA11,CXCL12,BCAR1,GNG7,GRIN3A,VEGFA,GNB4,PAK1,EFNB1,GNAO1,EPHA2,GNG12,ITGA4
Macropinocytosis Signaling	2.97	0.136	2.121	PAK1,HGF,PIK3R1,PIK3R6,CD14,IRS2,ITGB8,CSF1R,ITGB3,PRKCB,PRKCA
Agrin Interactions at Neuromuscular Junction	2.97	0.145	2.121	NRG1,PXN,PAK1,ACTA2,UTRN,ITGA6,LAMB1,CTTN,ITGB3,ITGA4
GŒ±q Signaling	2.96	0.106	0.775	RGS2,RGS18,PIK3R1,GNG2,GNA11,RGS16,ITPR1,GNG7,PLD4,GNB4,RND3,PIK3R6,NFATC2,IRS2,GNG12,PRKCB,PRKCA
Glioma Invasiveness Signaling	2.92	0.143	0.632	TIMP3,RND3,PIK3R1,VTN,PIK3R6,MMP2,IRS2,PLAU,MMP9,ITGB3
Renal Cell Carcinoma Signaling	2.88	0.133	1.342	UBD,VEGFA,UBB,PAK1,SLC2A1,HGF,PIK3R1,PIK3R6,EGLN3,IRS2,HIF1A
GADD45 Signaling	2.88	0.263	NaN	GADD45B,CCND2,CCND3,GADD45G,CCND1
Caveolar-mediated Endocytosis Signaling	2.87	0.141	NaN	ACTA2,ITGA9,FLNA,CD48,ITGA6,ITGB8,CAVIN1,ITGB3,ITGA4,PRKCA
Virus Entry via Endocytic Pathways	2.83	0.118	NaN	AP1S2,PIK3R1,ITGA6,ITGB8,ITGB3,FOLR1,ACTA2,FLNA,PIK3R6,IRS2,PRKCA,PRKCB,ITGA4
Acyl-CoA Hydrolysis	2.8	0.333	-2	ACOT2,ACOT1,ACOT4,ACOT7
p53 Signaling	2.8	0.117	-0.707	HDAC9,GADD45B,GADD45G,PIK3R1,HIF1A,CCND1,BCL2,RB1,CCND2,THBS1,PPP1R13B,PIK3R6,IRS2
Xenobiotic Metabolism Signaling	2.76	0.0862	NaN	IL1A,CAMK1,PIK3R1,MAF,GCLC,CHST15,GSTT1,CHST2,ALDH2,CES1,PPM1L,CAMK1G,IRS2,HS3ST1,PRKCA,MGST1,CYP1B1,IL4I1,MAP3K12,PPP2R3A,SMOX,ALDH1A2,HS3ST2,PIK3R6,PRKCB
GPCR-Mediated Nutrient Sensing in Enteroendocrine Cells	2.76	0.116	0.277	ADCY9,FFAR4,GPBAR1,GNG2,GNA11,LPAR5,CACNB3,ITPR1,CACNA2D4,GNG12,GNG7,PRKCB,PRKCA
cAMP-mediated signaling	2.75	0.0921	-1.091	SMPDL3A,HCAR3,HRH2,PDE2A,RGS2,RGS18,CAMK1,CHRM4,FPR2,ADORA3,RAPGEF3,ADCY9,PKIB,GNAO1,PDE1B,CREM,S1PR1,CAMK1G,DUSP4,ADORA1,HCAR2
FXR/RXR Activation	2.75	0.111	NaN	PPARG,IL1A,C3,SDC1,CYP27A1,VTN,SERPINF1,SCARB1,RARA,LPL,FBP1,SERPINA1,PLTP,RBP4
Aryl Hydrocarbon Receptor Signaling	2.71	0.106	0.632	MGST1,IL1A,POLA1,CDK6,CCND1,CYP1B1,GSTT1,RB1,ALDH2,CCNA2,CCND2,CCND3,RARA,ALDH1A2,TGFB2
G-Protein Coupled Receptor Signaling	2.7	0.0866	NaN	SMPDL3A,HCAR3,HRH2,RGS2,PDE2A,RGS18,PIK3R1,CHRM4,GNA11,FPR2,RGS16,ADORA3,RAPGEF3,ADCY9,GNAO1,PDE1B,S1PR1,PIK3R6,DUSP4,IRS2,ADORA1,HCAR2,PRKCB,PRKCA
Th1 and Th2 Activation Pathway	2.7	0.0973	NaN	SOCS3,CCR5,ICAM1,TGFBR1,IL10,CXCR4,PIK3R1,IL6R,MAF,CD28,ICOS,S1PR1,PIK3R6,NFATC2,IRS2,IL2RA,JAK3,GATA3
HER-2 Signaling in Breast Cancer	2.67	0.125	NaN	NRG1,PIK3R1,CDK6,PIK3R6,MMP2,IRS2,ITGB8,CCND1,ITGB3,PRKCB,PRKCA
Human Embryonic Stem Cell Pluripotency	2.65	0.105	NaN	TCF4,TGFBR1,S1PR2,PIK3R1,INHBA,S1PR4,S1PR1,PIK3R6,TGFB2,SPHK1,IRS2,FGFRL1,FZD2,TCF7L2,WNT5A
Synaptic Long Term Depression	2.6	0.0977	0.243	PLA2G16,GNA11,CACNB3,ITPR1,PLA2G7,PLA2G2A,PLBD1,PLA2G6,PLA2G2D,PPP2R3A,PLB1,GNAO1,PPM1L,RYR1,CACNA2D4,PRKCA,PRKCB
Regulation of the Epithelial-Mesenchymal Transition Pathway	2.6	0.0952	NaN	TCF4,TGFBR1,EGR1,PIK3R1,SNAI1,MMP2,HIF1A,HGF,PIK3R6,TGFB2,FGF11,IRS2,FGFRL1,JAK3,FZD2,TCF7L2,MMP9,WNT5A
LPS/IL-1 Mediated Inhibition of RXR Function	2.54	0.0901	-0.447	IL1A,MGST1,ALAS1,CHST15,GSTT1,ABCA1,IL4I1,CHST2,IL1R2,ALDH2,SCARB1,SMOX,RARA,ALDH1A2,HS3ST2,FABP4,CD14,HS3ST1,PLTP,SLC27A3
Phenylalanine Degradation IV (Mammalian, via Side Chain)	2.53	0.286	0	ALDH2,SMOX,SLC27A3,IL4I1
Protein Kinase A Signaling	2.53	0.0773	1.877	HIST1H1C,TCF4,DUSP8,TGFBR1,TNNI2,UBASH3B,MYL6B,GNG7,PTPRF,GNB4,FLNA,TGFB2,RYR1,EYA2,GNG12,PRKCA,SMPDL3A,PTPN7,PDE2A,PXN,GNG2,ITPR1,HIST1H1B,ADCY9,HIST1H1E,CREM,PDE1B,NFATC2,DUSP4,TCF7L2,PRKCB
Pancreatic Adenocarcinoma Signaling	2.49	0.108	2.714	PLD4,VEGFA,RB1,TGFBR1,RALA,PIK3R1,TGFB2,PIK3R6,IRS2,JAK3,CCND1,MMP9,BCL2
FcŒ≥ Receptor-mediated Phagocytosis in Macrophages and Monocytes	2.48	0.118	2.111	PLD4,PLA2G6,PXN,PAK1,ACTA2,VAV3,PIK3R1,FYB1,INPP5D,PRKCB,PRKCA
Cyclins and Cell Cycle Regulation	2.44	0.123	0	HDAC9,RB1,CCNA2,CCND2,CCND3,PPP2R3A,PPM1L,CDK6,TGFB2,CCND1
NF-Œ∫B Signaling	2.42	0.0939	2.668	IL1A,TGFBR1,FLT1,PIK3R1,TAB2,MALT1,TNFRSF11A,DDR1,TLR2,IL1R2,CARD11,TLR6,PIK3R6,IRS2,TRAF5,FGFRL1,PRKCB
Oncostatin M Signaling	2.41	0.176	2.449	TIMP3,OSM,PLAU,JAK3,CHI3L1,MMP1
fMLP Signaling in Neutrophils	2.4	0.106	2.333	FPR3,PIK3R1,GNG2,FPR2,ITPR1,GNG7,GNB4,PIK3R6,NFATC2,IRS2,GNG12,PRKCA,PRKCB
Coagulation System	2.34	0.171	0.816	PROS1,F13A1,SERPINA1,PLAU,TFPI,A2M
Sperm Motility	2.28	0.102	0.577	PLBD1,PLA2G16,SLC16A10,PLA2G6,PDE2A,PLA2G2D,PLB1,PDE1B,ITPR1,PLA2G7,PLA2G2A,PRKCB,PRKCA
Paxillin Signaling	2.27	0.106	0.707	PXN,PAK1,ACTA2,ITGA9,PIK3R1,ITGA6,PIK3R6,IRS2,ITGB8,BCAR1,ITGB3,ITGA4
eNOS Signaling	2.27	0.093	0.832	FLT1,PIK3R1,CHRM4,HSPA1A/HSPA1B,HSPA6,ITPR1,VEGFA,ADCY9,CCNA2,AQP3,LPAR6,PIK3R6,LPAR5,IRS2,PRKCA,PRKCB
Wnt/Œ≤-catenin Signaling	2.27	0.093	1.387	UBB,TCF4,MMP7,TGFBR1,TLE1,SOX13,CCND1,UBD,PPP2R3A,RARA,GNAO1,PPM1L,TGFB2,FZD2,TCF7L2,WNT5A
Role of NFAT in Cardiac Hypertrophy	2.26	0.0868	2.5	HDAC9,TGFBR1,CAMK1,PIK3R1,GNG2,CACNB3,ITPR1,GNG7,ADCY9,GNB4,CAMK1G,PIK3R6,TGFB2,IRS2,MEF2C,CACNA2D4,GNG12,PRKCA,PRKCB
Thrombin Signaling	2.25	0.0882	1.508	CAMK1,PIK3R1,GNG2,GNA11,MYL6B,ITPR1,GNG7,ADCY9,GNB4,RND3,GNAO1,CAMK1G,PIK3R6,IRS2,GATA3,GNG12,PRKCA,PRKCB
Relaxin Signaling	2.24	0.0949	1.414	SMPDL3A,PDE2A,PIK3R1,GNG2,GNA11,GNG7,VEGFA,ADCY9,GNB4,GNAO1,PDE1B,PIK3R6,IRS2,MMP9,GNG12
G Beta Gamma Signaling	2.24	0.105	1.508	GNB4,PAK1,KCNJ5,GNG2,GNAO1,GNA11,CACNB3,CACNA2D4,GNG12,GNG7,PRKCB,PRKCA
1,25-dihydroxyvitamin D3 Biosynthesis	2.22	0.667	NaN	POR,CYP27B1
VEGF Family Ligand-Receptor Interactions	2.18	0.114	1.265	VEGFA,PLA2G6,FLT1,PLA2G2D,PIK3R1,PIK3R6,IRS2,PLA2G2A,PRKCB,PRKCA
Phospholipases	2.17	0.129	0	PLBD1,PLD4,PLA2G16,PLA2G6,PLA2G2D,PLB1,PLA2G7,PLA2G2A
TREM1 Signaling	2.17	0.12	1.667	TLR2,CXCL3,TREM1,ICAM1,CCL2,IL10,TLR6,FCGR2B,CCL7
VEGF Signaling	2.15	0.107	0.905	VEGFA,PXN,ACTA2,FLT1,PIK3R1,PIK3R6,IRS2,HIF1A,PRKCB,BCL2,PRKCA
Fc Epsilon RI Signaling	2.1	0.101	0.577	SYNJ2,PLA2G6,PLA2G2D,VAV3,PIK3R1,FCER1A,PIK3R6,IRS2,PLA2G2A,INPP5D,PRKCB,PRKCA
PTEN Signaling	2.1	0.101	-0.905	SYNJ2,TGFBR1,FLT1,PIK3R1,FGFRL1,TNFRSF11A,BCAR1,CCND1,DDR1,INPP5D,ITGA4,BCL2
P2Y Purigenic Receptor Signaling Pathway	2.09	0.097	2.111	PIK3R1,GNG2,GNG7,ITGB3,ADCY9,GNB4,P2RY2,P2RY6,PIK3R6,IRS2,GNG12,PRKCA,PRKCB
Adipogenesis pathway	2.09	0.097	NaN	PPARG,HDAC9,LEP,CEBPD,HIF1A,RBP1,RB1,AGPAT2,LPL,FABP4,FGFRL1,FZD2,WNT5A
GŒ±i Signaling	2.07	0.1	0.632	ADCY9,GNB4,RALA,CHRM4,GNG2,S1PR1,FPR2,ADORA3,ADORA1,HCAR2,GNG12,GNG7
Th1 Pathway	2.06	0.0963	0.632	CD28,SOCS3,CCR5,ICAM1,IL10,PIK3R1,IL6R,ICOS,PIK3R6,NFATC2,IRS2,GATA3,JAK3
Ceramide Signaling	2.02	0.108	0	S1PR4,S1PR2,PPP2R3A,PIK3R1,PPM1L,S1PR1,SPHK1,PIK3R6,IRS2,BCL2
ERK/MAPK Signaling	2	0.085	0.5	PPARG,PXN,PIK3R1,RAPGEF3,BCAR1,PLA2G2A,PLA2G6,PAK1,PLA2G2D,PPP2R3A,PPM1L,PIK3R6,DUSP4,IRS2,ITGA4,PRKCB,PRKCA
Cell Cycle: G1/S Checkpoint Regulation	1.97	0.119	-1.134	NRG1,HDAC9,RB1,CCND2,CCND3,CDK6,TGFB2,CCND1
Role of NFAT in Regulation of the Immune Response	1.96	0.086	2.111	FCGR2C,PIK3R1,GNG2,GNA11,FCER1A,ITPR1,FCGR2B,GNG7,GNB4,CD28,GNAO1,PIK3R6,NFATC2,IRS2,MEF2C,GNG12
Retinol Biosynthesis	1.95	0.143	-1.633	CES1,RBP7,AKR1C3,LPL,RBP1,PNPLA2
GŒ±s Signaling	1.94	0.1	-1	ADCY9,HCAR3,GNB4,HRH2,RGS2,GNG2,RAPGEF3,RYR1,HCAR2,GNG12,GNG7
Retinoate Biosynthesis II	1.93	0.5	NaN	RBP7,RBP1
Phenylethylamine Degradation I	1.93	0.5	NaN	AOC3,ALDH2
Melatonin Degradation II	1.93	0.5	NaN	SMOX,IL4I1
Glucocorticoid Receptor Signaling	1.91	0.0737	NaN	ICAM1,TGFBR1,IL10,SGK1,KRT7,PIK3R1,HSPA1A/HSPA1B,HSPA6,SMARCD3,BCL2,IL1R2,CXCL3,SCGB1A1,CCL13,CCL2,ANXA1,KRT19,TGFB2,PIK3R6,NFATC2,IRS2,PLAU,JAK3,A2M,MMP1
Germ Cell-Sertoli Cell Junction Signaling	1.9	0.0867	NaN	PXN,TGFBR1,PIK3R1,MYO7A,ITGA6,BCAR1,EPN2,MAP3K12,PAK1,RND3,ACTA2,PIK3R6,TGFB2,IRS2,A2M
IL-10 Signaling	1.89	0.116	NaN	IL1R2,FCGR2C,SOCS3,IL1A,CCR5,IL10,CD14,FCGR2B
Role of IL-17A in Arthritis	1.89	0.116	NaN	CXCL3,CCL2,PIK3R1,PIK3R6,IRS2,CXCL5,MMP1,CCL7
Molecular Mechanisms of Cancer	1.87	0.0711	NaN	TCF4,RALA,TGFBR1,PIK3R1,TAB2,GNA11,HIF1A,CCND1,BCL2,RB1,PAK1,CCND3,TGFB2,IRS2,FZD2,ITGA4,PRKCA,NAIP,CDK6,RAPGEF3,ADCY9,CCND2,RND3,GNAO1,PIK3R6,JAK3,PRKCB,WNT5A
TR/RXR Activation	1.87	0.102	NaN	HP,AKR1C1/AKR1C2,LDLR,SLC2A1,SCARB1,AKR1C3,PIK3R1,PIK3R6,IRS2,HIF1A
Stearate Biosynthesis I (Animals)	1.85	0.136	-2.449	ACOT2,DHCR24,ACOT1,ACOT4,SLC27A3,ACOT7
Glutamate Receptor Signaling	1.84	0.123	NaN	SLC1A4,GNG2,SLC1A3,SLC38A1,HOMER3,GNG7,GRIN3A
NRF2-mediated Oxidative Stress Response	1.82	0.0829	0.333	UBB,MGST1,PIK3R1,DNAJC6,MAF,HERPUD1,GCLC,MAFF,GSTT1,SCARB1,ACTA2,PIK3R6,IRS2,TXN,PRKCB,PRKCA
PI3K Signaling in B Lymphocytes	1.81	0.0923	2.111	C3,CD180,ATF5,VAV3,PIK3R1,NFATC2,IRS2,ITPR1,MALT1,FCGR2B,INPP5D,PRKCB
Opioid Signaling Pathway	1.81	0.0782	1.606	RGS1,RGS18,CAMK1,GNG2,RGS16,CACNB3,ITPR1,GNG7,GRIN3A,ADCY9,KCNJ5,GNAO1,PDE1B,CAMK1G,RYR1,PDK1,CACNA2D4,PRKCA,PRKCB
HGF Signaling	1.8	0.0957	2.714	MAP3K12,PXN,PAK1,HGF,PIK3R1,PIK3R6,IRS2,CCND1,ITGA4,PRKCB,PRKCA
NF-Œ∫B Activation by Viruses	1.76	0.103	2.121	CCR5,PIK3R1,ITGA6,PIK3R6,IRS2,ITGB3,ITGA4,PRKCB,PRKCA
PEDF Signaling	1.76	0.103	-0.333	PPARG,TCF4,PIK3R1,SERPINF1,PIK3R6,IRS2,PNPLA2,TCF7L2,BCL2
T Helper Cell Differentiation	1.76	0.11	NaN	CD28,TGFBR1,IL10,IL21R,IL6R,ICOS,IL2RA,GATA3
Inhibition of Angiogenesis by TSP1	1.75	0.147	NaN	VEGFA,SDC1,TGFBR1,THBS1,MMP9
GNRH Signaling	1.73	0.0848	2.309	PXN,EGR1,GNA11,GNG2,MMP2,CACNB3,ITPR1,GNG7,ADCY9,MAP3K12,PAK1,CACNA2D4,PRKCA,PRKCB
Ephrin A Signaling	1.73	0.117	NaN	PAK1,VAV3,PIK3R1,PIK3R6,IRS2,EPHA2,BCAR1
Differential Regulation of Cytokine Production in Intestinal Epithelial Cells by IL-17A and IL-17F	1.72	0.174	NaN	IL1A,CCL2,IL10,DEFB1
Putrescine Degradation III	1.72	0.174	0	ALDH2,SMOX,ALDH1A2,IL4I1
Cholesterol Biosynthesis I	1.72	0.231	NaN	FDFT1,DHCR24,MSMO1
Bile Acid Biosynthesis, Neutral Pathway	1.72	0.231	NaN	AKR1C1/AKR1C2,CYP27A1,AKR1C3
Cholesterol Biosynthesis II (via 24,25-dihydrolanosterol)	1.72	0.231	NaN	FDFT1,DHCR24,MSMO1
Cholesterol Biosynthesis III (via Desmosterol)	1.72	0.231	NaN	FDFT1,DHCR24,MSMO1
IL-17A Signaling in Fibroblasts	1.7	0.143	NaN	CCL2,CEBPD,CXCL5,MMP1,CCL7
Huntington's Disease Signaling	1.69	0.076	1.732	HDAC9,UBB,SGK1,PIK3R1,GNG2,HSPA1A/HSPA1B,GNA11,HSPA6,ITPR1,RPH3A,GNG7,UBD,GNB4,PIK3R6,IRS2,SNCA,GNG12,PRKCB,PRKCA
PDGF Signaling	1.68	0.1	2.333	SYNJ2,PIK3R1,SPHK1,PIK3R6,IRS2,JAK3,INPP5D,PRKCB,PRKCA
Signaling by Rho Family GTPases	1.66	0.0754	-0.277	SEPT4,PIK3R1,GNG2,GNA11,CDC42EP3,CDC42EP4,MYL6B,SEPT11,GNG7,GNB4,MAP3K12,PAK1,RND3,ACTA2,GNAO1,PIK3R6,IRS2,GNG12,ITGA4
Role of Pattern Recognition Receptors in Recognition of Bacteria and Viruses	1.65	0.0876	1.667	TLR2,IL1A,C3,IL10,PIK3R1,TLR6,TGFB2,PIK3R6,OSM,IRS2,PRKCB,PRKCA
IL-7 Signaling Pathway	1.65	0.0989	1.667	SLC2A1,CCND3,HGF,PIK3R1,PIK3R6,IRS2,JAK3,CCND1,BCL2
Superpathway of Inositol Phosphate Compounds	1.64	0.0763	0.943	SOCS3,PTPN7,DUSP8,PIK3R1,PTPRF,INPP5D,SYNJ2,PLD4,CD28,ITPK1,PPP2R3A,PPP1R13B,ACP6,PPM1H,ICOS,PIK3R6,IRS2,PALD1
Natural Killer Cell Signaling	1.63	0.0902	NaN	SYNJ2,PAK1,VAV3,PIK3R1,CD244,PIK3R6,IRS2,CD300A,INPP5D,PRKCB,PRKCA
Non-Small Cell Lung Cancer Signaling	1.63	0.104	1.633	RB1,PIK3R1,CDK6,PIK3R6,IRS2,ITPR1,CCND1,PRKCA
Gustation Pathway	1.63	0.0844	NaN	SMPDL3A,PDE2A,GNG2,P2RX1,ITPR1,CACNB3,GNG7,ADCY9,P2RY2,LPAR6,P2RY6,PDE1B,CACNA2D4
IL-1 Signaling	1.62	0.0978	-0.447	ADCY9,GNB4,IL1A,GNG2,TAB2,GNAO1,GNA11,GNG12,GNG7
Tryptophan Degradation X (Mammalian, via Tryptamine)	1.6	0.16	0	ALDH2,SMOX,ALDH1A2,IL4I1
Breast Cancer Regulation by Stathmin1	1.6	0.078	NaN	CAMK1,PIK3R1,GNG2,ITPR1,GNG7,ADCY9,GNB4,PAK1,PPP2R3A,PPM1L,CAMK1G,PIK3R6,IRS2,GNG12,PRKCA,PRKCB
RhoA Signaling	1.59	0.0887	-0.302	ARHGAP6,LPAR6,RND3,ACTA2,SEPT4,LPAR5,ARHGAP12,CDC42EP3,MYL6B,CDC42EP4,SEPT11
Role of Tissue Factor in Cancer	1.59	0.0887	NaN	VEGFA,PAK1,PIK3R1,EGR1,GNA11,ITGA6,PIK3R6,IRS2,MMP1,ITGB3,PRKCA
RAR Activation	1.57	0.0789	NaN	AKR1C3,PIK3R1,RBP1,SMARCD3,VEGFA,ADCY9,RBP7,RARA,ALDH1A2,TGFB2,CRABP2,MMP1,PRKCB,RBP4,PRKCA
Antiproliferative Role of TOB in T Cell Signaling	1.54	0.154	NaN	RB1,CCNA2,TGFBR1,TGFB2
Gluconeogenesis I	1.54	0.154	0	ME3,ENO2,FBP1,ALDOC
CCR5 Signaling in Macrophages	1.54	0.0947	NaN	GNB4,CCR5,GNG2,CACNB3,CACNA2D4,GNG12,GNG7,PRKCB,PRKCA
Docosahexaenoic Acid (DHA) Signaling	1.52	0.115	NaN	PIK3R1,SERPINF1,PIK3R6,IRS2,PNPLA2,BCL2
Actin Cytoskeleton Signaling	1.51	0.0749	0.277	PXN,FN1,PIK3R1,MYL6B,BCAR1,PAK1,CYFIP2,ACTA2,FLNA,VAV3,PIK3R6,CD14,FGF11,IRS2,GNG12,ITGA4,IQGAP3
Hereditary Breast Cancer Signaling	1.5	0.0833	NaN	UBD,HDAC9,RB1,UBB,GADD45B,GADD45G,PIK3R1,CDK6,PIK3R6,IRS2,CCND1,SMARCD3
RhoGDI Signaling	1.5	0.0791	-0.707	ARHGAP6,GNA11,GNG2,MYL6B,GNG7,GNB4,PAK1,RND3,ACTA2,GNAO1,ARHGAP12,GNG12,PRKCA,ITGA4
Nitric Oxide Signaling in the Cardiovascular System	1.48	0.0885	1.265	VEGFA,PDE2A,FLT1,PIK3R1,PDE1B,PIK3R6,IRS2,ITPR1,PRKCB,PRKCA
Extrinsic Prothrombin Activation Pathway	1.47	0.188	NaN	PROS1,F13A1,TFPI
Thyroid Cancer Signaling	1.47	0.125	NaN	PPARG,TCF4,CXCL12,CCND1,TCF7L2
IL-12 Signaling and Production in Macrophages	1.46	0.0822	NaN	TLR2,PPARG,IL10,PIK3R1,MAF,TGFB2,PIK3R6,SERPINA1,IRS2,RBP4,PRKCB,PRKCA
Glioma Signaling	1.46	0.0877	1.89	RB1,CAMK1,PIK3R1,CDK6,CAMK1G,PIK3R6,IRS2,CCND1,PRKCB,PRKCA
Thioredoxin Pathway	1.43	0.286	NaN	TXN,TXNRD2
IL-17 Signaling	1.41	0.0941	NaN	CXCL10,CXCL11,CCL2,PIK3R1,PIK3R6,MUC5B,IRS2,CXCL5
Small Cell Lung Cancer Signaling	1.41	0.0941	1.414	RB1,PIK3R1,CDK6,PIK3R6,IRS2,TRAF5,CCND1,BCL2
Dermatan Sulfate Degradation (Metazoa)	1.4	0.176	NaN	IDUA,TMEM2,FGFRL1
Iron homeostasis signaling pathway	1.39	0.0827	NaN	HAMP,HP,IL6R,CYBRD1,SLC40A1,HBA1/HBA2,HIF1A,ACO1,JAK3,HBB,HMOX2
Cholecystokinin/Gastrin-mediated Signaling	1.39	0.0891	1	PXN,IL1A,RND3,CREM,MEF2C,ITPR1,BCAR1,PRKCB,PRKCA
Cardiac Hypertrophy Signaling	1.39	0.0723	1.604	TGFBR1,PIK3R1,GNG2,GNA11,IL6R,MYL6B,GNG7,ADCY9,GNB4,MAP3K12,RND3,GNAO1,PIK3R6,TGFB2,IRS2,MEF2C,GNG12
mTOR Signaling	1.38	0.0746	1.732	DDIT4,PIK3R1,HIF1A,PRR5L,RICTOR,VEGFA,PLD4,RND3,PPP2R3A,PPM1L,PIK3R6,PRR5,IRS2,PRKCB,PRKCA
3-phosphoinositide Biosynthesis	1.38	0.0746	0.258	SOCS3,PTPN7,DUSP8,PIK3R1,PTPRF,ITPK1,CD28,PPP2R3A,PPP1R13B,ACP6,ICOS,PPM1H,PIK3R6,IRS2,PALD1
Role of JAK1 and JAK3 in Œ≥c Cytokine Signaling	1.38	0.0986	NaN	SOCS3,PIK3R1,IL21R,PIK3R6,IL2RA,IRS2,JAK3
GP6 Signaling Pathway	1.38	0.0821	0.905	PIK3R1,LAMB3,LAMB1,PIK3R6,IRS2,ITPR1,COL9A2,RASGRP2,ITGB3,PRKCB,PRKCA
Integrin Signaling	1.37	0.0731	1	PXN,RALA,PIK3R1,ITGA6,BCAR3,ITGB8,BCAR1,ITGB3,PAK1,RND3,ACTA2,ITGA9,PIK3R6,IRS2,CTTN,ITGA4
Regulation of Cellular Mechanics by Calpain Protease	1.35	0.105	0	RB1,CCNA2,PXN,CDK6,CCND1,ITGA4
Œ±-Adrenergic Signaling	1.35	0.092	NaN	ADCY9,GNB4,GNG2,ITPR1,GNG12,GNG7,PRKCB,PRKCA
MSP-RON Signaling Pathway	1.35	0.0972	NaN	TLR2,ACTA2,CCL2,PIK3R1,PIK3R6,IRS2,CCR2
Methylglyoxal Degradation VI	1.34	1	NaN	LDHD
SAPK/JNK Signaling	1.33	0.0865	1	MINK1,MAP3K12,DUSP8,PIK3R1,GNG2,PIK3R6,DUSP4,IRS2,GNG7
Androgen Signaling	1.32	0.0803	0.447	GNB4,GNG2,GNAO1,GNA11,CACNB3,CCND1,CACNA2D4,GNG12,GNG7,PRKCB,PRKCA
Chronic Myeloid Leukemia Signaling	1.28	0.0849	NaN	HDAC9,RB1,TGFBR1,PIK3R1,CDK6,TGFB2,PIK3R6,IRS2,CCND1
IL-9 Signaling	1.28	0.111	0.447	SOCS3,PIK3R1,PIK3R6,IRS2,JAK3
1D-myo-inositol Hexakisphosphate Biosynthesis II (Mammalian)	1.28	0.158	NaN	SYNJ2,ITPK1,INPP5D
3-phosphoinositide Degradation	1.26	0.0764	0.577	SYNJ2,SOCS3,ITPK1,PTPN7,DUSP8,PPP2R3A,PPP1R13B,ACP6,PPM1H,PALD1,PTPRF,INPP5D
FGF Signaling	1.26	0.0879	1.414	HGF,PIK3R1,PIK3R6,FGF11,IRS2,FGFRL1,ITPR1,PRKCA
G Protein Signaling Mediated by Tubby	1.25	0.125	NaN	GNB4,GNG2,GNG12,GNG7
B Cell Receptor Signaling	1.25	0.0729	1.732	FCGR2C,EGR1,PIK3R1,MALT1,FCGR2B,INPP5D,SYNJ2,MAP3K12,VAV3,PIK3R6,NFATC2,IRS2,MEF2C,PRKCB
Cardiac Œ≤-adrenergic Signaling	1.24	0.078	-0.378	SMPDL3A,ADCY9,GNB4,PDE2A,PPP2R3A,PKIB,GNG2,PDE1B,PPM1L,GNG12,GNG7
Antiproliferative Role of Somatostatin Receptor 2	1.24	0.0921	1.342	GNB4,PIK3R1,GNG2,PIK3R6,IRS2,GNG12,GNG7
Toll-like Receptor Signaling	1.24	0.0921	NaN	TLR2,UBD,UBB,IL1A,TLR6,TAB2,CD14
Factors Promoting Cardiogenesis in Vertebrates	1.24	0.087	NaN	TCF4,TGFBR1,TGFB2,MEF2C,FZD2,TCF7L2,PRKCB,PRKCA
Dendritic Cell Maturation	1.22	0.0722	1.941	FCGR2C,IL1A,LEP,ICAM1,IL10,PIK3R1,CD1B,FCGR2B,TLR2,CD1A,FSCN1,PIK3R6,IRS2,CD1C
Granzyme A Signaling	1.22	0.15	NaN	HIST1H1B,HIST1H1C,HIST1H1E
The Visual Cycle	1.22	0.15	NaN	RBP7,AKR1C3,RBP1
Sucrose Degradation V (Mammalian)	1.22	0.222	NaN	GALM,ALDOC
T Cell Receptor Signaling	1.22	0.0826	NaN	CD28,PTPN7,CARD11,VAV3,PIK3R1,PIK3R6,NFATC2,IRS2,MALT1
Dopamine Receptor Signaling	1.22	0.0909	NaN	ADCY9,PPP2R3A,SMOX,PPM1L,NCS1,SPR,IL4I1
CREB Signaling in Neurons	1.22	0.0708	1.134	PIK3R1,GNG2,GNA11,CACNB3,ITPR1,GNG7,ADCY9,GNB4,GNAO1,PIK3R6,IRS2,CACNA2D4,GNG12,PRKCA,PRKCB
Acute Myeloid Leukemia Signaling	1.21	0.086	0	TCF4,PIK3R1,RARA,PIK3R6,IRS2,CSF1R,CCND1,TCF7L2
Angiopoietin Signaling	1.19	0.0897	0	PAK1,ANGPT2,DOK2,PIK3R1,PIK3R6,ANGPT4,IRS2
IL-17A Signaling in Airway Cells	1.19	0.0897	1	CXCL3,PIK3R1,PIK3R6,MUC5B,IRS2,CXCL5,JAK3
Retinoate Biosynthesis I	1.17	0.118	-1	RBP7,AKR1C3,ALDH1A2,RBP1
IL-6 Signaling	1.17	0.0781	1	IL1R2,VEGFA,SOCS3,IL1A,PIK3R1,IL6R,PIK3R6,CD14,IRS2,A2M
FcŒ≥RIIB Signaling in B Lymphocytes	1.17	0.0886	0	PIK3R1,PIK3R6,IRS2,CACNB3,FCGR2B,CACNA2D4,INPP5D
CD40 Signaling	1.17	0.0886	1.633	ICAM1,PIK3R1,PTGS1,PIK3R6,IRS2,TRAF5,JAK3
Epithelial Adherens Junction Signaling	1.16	0.0753	NaN	EPN2,TCF4,TGFBR1,ACTA2,HGF,MYO7A,SNAI1,TGFB2,MYL6B,NECTIN1,TCF7L2
Dopamine-DARPP32 Feedback in cAMP Signaling	1.15	0.0732	1.134	ADCY9,KCNJ2,KCNJ10,PPP2R3A,KCNJ5,KCNJ15,PPM1L,CREM,ITPR1,GRIN3A,PRKCB,PRKCA
Regulation of IL-2 Expression in Activated and Anergic T Lymphocytes	1.15	0.0875	NaN	CD28,TGFBR1,CARD11,VAV3,TGFB2,NFATC2,MALT1
MIF-mediated Glucocorticoid Regulation	1.14	0.114	0	PLA2G6,PLA2G2D,CD14,PLA2G2A
Netrin Signaling	1.13	0.0923	NaN	UNC5B,ABLIM3,NFATC2,RYR1,CACNB3,CACNA2D4
Neuropathic Pain Signaling In Dorsal Horn Neurons	1.1	0.0783	2.333	CAMK1,PIK3R1,CAMK1G,PIK3R6,IRS2,ITPR1,GRIN3A,PRKCB,PRKCA
Mitotic Roles of Polo-Like Kinase	1.1	0.0909	NaN	KIF23,CDC20,PPP2R3A,PRC1,PPM1L,KIF11
FAK Signaling	1.09	0.0808	NaN	PXN,PAK1,ACTA2,PIK3R1,PIK3R6,IRS2,BCAR1,ITGA4
IL-3 Signaling	1.08	0.0843	1.134	PAK1,PIK3R1,PIK3R6,IRS2,INPP5D,PRKCB,PRKCA
Cell Cycle Regulation by BTG Family Proteins	1.07	0.108	NaN	RB1,PPP2R3A,PPM1L,CCND1
Dopamine Degradation	1.07	0.108	0	ALDH2,SMOX,ALDH1A2,IL4I1
Complement System	1.07	0.108	NaN	SERPING1,C3,C1S,C8B
Epoxysqualene Biosynthesis	1.05	0.5	NaN	FDFT1
Choline Degradation I	1.05	0.5	NaN	CHDH
Glycine Degradation (Creatine Biosynthesis)	1.05	0.5	NaN	GATM
Growth Hormone Signaling	1.04	0.0824	1.134	SOCS3,PIK3R1,PIK3R6,IRS2,A2M,PRKCB,PRKCA
RANK Signaling in Osteoclasts	1.03	0.0784	1.89	MAP3K12,PIK3R1,TAB2,PIK3R6,NFATC2,IRS2,TRAF5,TNFRSF11A
ErbB2-ErbB3 Signaling	1.03	0.087	1.633	NRG1,PIK3R1,PIK3R6,IRS2,JAK3,CCND1
CDP-diacylglycerol Biosynthesis I	1.03	0.125	NaN	ABHD5,AGPAT2,MBOAT2
Leptin Signaling in Obesity	1.02	0.0814	0.816	ADCY9,SOCS3,LEP,PIK3R1,PIK3R6,AGRP,IRS2
p38 MAPK Signaling	1.02	0.075	1	IL1R2,PLA2G6,IL1A,TGFBR1,PLA2G2D,TAB2,TGFB2,MEF2C,PLA2G2A
LPS-stimulated MAPK Signaling	0.996	0.0805	1.89	PAK1,PIK3R1,PIK3R6,CD14,IRS2,PRKCB,PRKCA
Role of JAK family kinases in IL-6-type Cytokine Signaling	0.988	0.12	NaN	SOCS3,IL6R,OSM
Ethanol Degradation IV	0.988	0.12	NaN	ALDH2,ALDH1A2,CYGB
Melanoma Signaling	0.983	0.0909	0.447	RB1,PIK3R1,PIK3R6,IRS2,CCND1
Unfolded protein response	0.983	0.0909	NaN	PPARG,HSPA1A/HSPA1B,HSPA6,CEBPD,BCL2
Renin-Angiotensin Signaling	0.982	0.0738	2.121	ADCY9,PAK1,CCL2,PIK3R1,PIK3R6,IRS2,ITPR1,PRKCB,PRKCA
Production of Nitric Oxide and Reactive Oxygen Species in Macrophages	0.976	0.067	0.832	TLR2,MAP3K12,RND3,PPP2R3A,PIK3R1,PPM1L,PIK3R6,SERPINA1,IRS2,JAK3,PRKCB,PRKCA,RBP4
Adrenomedullin signaling pathway	0.976	0.067	-0.832	ADM,PPARG,ADCY9,IL1A,C3,PIK3R1,GNA11,PIK3R6,MMP2,IRS2,ITPR1,HIF1A,BCL2
Noradrenaline and Adrenaline Degradation	0.97	0.1	0	ALDH2,SMOX,ALDH1A2,IL4I1
iCOS-iCOSL Signaling in T Helper Cells	0.966	0.0732	0.707	CD28,PIK3R1,ICOS,PIK3R6,NFATC2,IL2RA,IRS2,ITPR1,INPP5D
ErbB4 Signaling	0.963	0.0833	1.633	NRG1,PIK3R1,PIK3R6,IRS2,PRKCB,PRKCA
PKCŒ∏ Signaling in T Lymphocytes	0.959	0.0692	2.333	MAP3K12,CD28,CARD11,VAV3,PIK3R1,PIK3R6,NFATC2,IRS2,CACNB3,MALT1,CACNA2D4
IL-4 Signaling	0.957	0.0787	NaN	SYNJ2,PIK3R1,PIK3R6,NFATC2,IRS2,JAK3,INPP5D
Lipid Antigen Presentation by CD1	0.949	0.115	NaN	CD1A,CD1B,CD1C
Estrogen-mediated S-phase Entry	0.949	0.115	NaN	RB1,CCNA2,CCND1
Phosphatidylglycerol Biosynthesis II (Non-plastidic)	0.949	0.115	NaN	ABHD5,AGPAT2,MBOAT2
Glycolysis I	0.949	0.115	NaN	ENO2,FBP1,ALDOC
Sertoli Cell-Sertoli Cell Junction Signaling	0.947	0.0674	NaN	SPTBN1,MAP3K12,EPN2,ACTA2,CLDN4,CLDN1,MYO7A,NECTIN1,CLDN7,BCAR1,A2M,ITGA4
Mechanisms of Viral Exit from Host Cells	0.941	0.0976	NaN	ACTA2,LMNB1,PRKCB,PRKCA
Role of IL-17A in Psoriasis	0.937	0.154	NaN	CXCL3,CXCL5
Leukotriene Biosynthesis	0.937	0.154	NaN	LTA4H,ALOX5
NAD Phosphorylation and Dephosphorylation	0.937	0.154	NaN	ACP6,ACPP
Sphingosine-1-phosphate Signaling	0.934	0.072	1	S1PR4,ADCY9,S1PR2,RND3,PIK3R1,S1PR1,SPHK1,PIK3R6,IRS2
PI3K/AKT Signaling	0.934	0.072	0.333	SYNJ2,PPP2R3A,PIK3R1,PPM1L,JAK3,CCND1,INPP5D,ITGA4,BCL2
Chondroitin Sulfate Biosynthesis	0.934	0.0877	2.236	CHST2,XYLT1,HS3ST2,HS3ST1,CHST15
AMPK Signaling	0.933	0.0648	1.667	PFKFB3,LEP,SLC2A1,PIK3R1,CHRM4,RAB39A,CCND1,SMARCD3,CCNA2,PPP2R3A,PPM1L,PIK3R6,AK4,IRS2
D-myo-inositol-5-phosphate Metabolism	0.932	0.0683	0.302	PLD4,SOCS3,ITPK1,PTPN7,DUSP8,PPP2R3A,PPP1R13B,ACP6,PPM1H,PALD1,PTPRF
D-myo-inositol (1,4,5,6)-Tetrakisphosphate Biosynthesis	0.931	0.0699	0	SOCS3,ITPK1,PTPN7,DUSP8,PPP2R3A,PPP1R13B,ACP6,PPM1H,PALD1,PTPRF
D-myo-inositol (3,4,5,6)-tetrakisphosphate Biosynthesis	0.931	0.0699	0	SOCS3,ITPK1,PTPN7,DUSP8,PPP2R3A,PPP1R13B,ACP6,PPM1H,PALD1,PTPRF
Dermatan Sulfate Biosynthesis	0.887	0.0847	2.236	CHST2,XYLT1,HS3ST2,HS3ST1,CHST15
Glutathione Biosynthesis	0.885	0.333	NaN	GCLC
Tetrahydrobiopterin Biosynthesis I	0.885	0.333	NaN	SPR
1D-myo-inositol Hexakisphosphate Biosynthesis V (from Ins(1,3,4)P3)	0.885	0.333	NaN	ITPK1
Tetrahydrobiopterin Biosynthesis II	0.885	0.333	NaN	SPR
L-serine Degradation	0.885	0.333	NaN	SDS
MIF Regulation of Innate Immunity	0.885	0.093	0	PLA2G6,PLA2G2D,CD14,PLA2G2A
Role of Hypercytokinemia/hyperchemokinemia in the Pathogenesis of Influenza	0.885	0.093	NaN	CXCL10,IL1A,CCR5,CCL2
Role of p14/p19ARF in Tumor Suppression	0.885	0.093	0	RB1,PIK3R1,PIK3R6,IRS2
Serotonin Receptor Signaling	0.885	0.093	NaN	ADCY9,SMOX,SPR,IL4I1
Isoleucine Degradation I	0.882	0.143	NaN	BCAT1,SDS
Superpathway of Cholesterol Biosynthesis	0.877	0.107	NaN	FDFT1,DHCR24,MSMO1
Amyotrophic Lateral Sclerosis Signaling	0.876	0.0721	0.707	VEGFA,NAIP,PAK1,PIK3R1,PIK3R6,IRS2,GRIN3A,BCL2
Telomerase Signaling	0.876	0.0721	0.816	HDAC9,RB1,PPP2R3A,PIK3R1,PPM1L,PIK3R6,IL2RA,IRS2
Calcium Signaling	0.834	0.0631	1.667	HDAC9,CAMK1,TNNI2,MYL6B,CACNB3,ITPR1,GRIN3A,ACTA2,CAMK1G,NFATC2,MEF2C,RYR1,CACNA2D4
CD28 Signaling in T Helper Cells	0.831	0.0682	2.333	CD28,PAK1,CARD11,PIK3R1,PIK3R6,NFATC2,IRS2,ITPR1,MALT1
HMGB1 Signaling	0.817	0.0677	1	IL1A,ICAM1,RND3,CCL2,PIK3R1,TGFB2,PIK3R6,OSM,IRS2
Systemic Lupus Erythematosus Signaling	0.812	0.0617	NaN	CD28,FCGR2C,IL1A,IL10,PIK3R1,CD72,CREM,IL6R,PIK3R6,C8B,NFATC2,IRS2,FCGR2B,INPP5D
Role of IL-17F in Allergic Inflammatory Airway Diseases	0.808	0.087	NaN	CXCL10,CCL2,CXCL5,CCL7
Dermatan Sulfate Biosynthesis (Late Stages)	0.808	0.087	2	CHST2,HS3ST2,HS3ST1,CHST15
Triacylglycerol Biosynthesis	0.808	0.087	-1	ABHD5,AGPAT2,DGAT2,MBOAT2
ErbB Signaling	0.8	0.0714	1.89	NRG1,PAK1,PIK3R1,PIK3R6,IRS2,PRKCB,PRKCA
GŒ±12/13 Signaling	0.79	0.0667	2.333	PXN,LPAR6,VAV3,PIK3R1,LPAR5,PIK3R6,MEF2C,MYL6B,IRS2
Erythropoietin Signaling	0.788	0.0741	NaN	SOCS3,PIK3R1,PIK3R6,IRS2,PRKCB,PRKCA
Rac Signaling	0.786	0.0684	1.414	PAK1,CYFIP2,PIK3R1,PIK3R6,SH3RF1,IRS2,ITGA4,IQGAP3
CTLA4 Signaling in Cytotoxic T Lymphocytes	0.785	0.0707	NaN	CD28,PPP2R3A,PIK3R1,AP1S2,PPM1L,PIK3R6,IRS2
CDK5 Signaling	0.785	0.0707	-0.816	ADCY9,PPP2R3A,CABLES1,EGR1,PPM1L,ITGA6,LAMB1
Type II Diabetes Mellitus Signaling	0.784	0.0649	2.449	PPARG,SOCS3,PIK3R1,PIK3R6,IRS2,CACNB3,SLC27A3,CACNA2D4,PRKCB,PRKCA
IL-2 Signaling	0.781	0.0781	1.342	PIK3R1,PIK3R6,IL2RA,IRS2,JAK3
Heparan Sulfate Biosynthesis	0.771	0.0732	2.449	CHST2,XYLT1,HS3ST2,EXT1,HS3ST1,CHST15
Pentose Phosphate Pathway (Oxidative Branch)	0.77	0.25	NaN	G6PD
Heme Degradation	0.77	0.25	NaN	HMOX2
Spermine and Spermidine Degradation I	0.77	0.25	NaN	SMOX
Ascorbate Recycling (Cytosolic)	0.77	0.25	NaN	GLRX
Glutathione Redox Reactions II	0.77	0.25	NaN	GLRX
Glycerol-3-phosphate Shuttle	0.77	0.25	NaN	GPD1
Thrombopoietin Signaling	0.762	0.0769	1.342	PIK3R1,PIK3R6,IRS2,PRKCB,PRKCA
Prolactin Signaling	0.754	0.0723	0.816	SOCS3,PIK3R1,PIK3R6,IRS2,PRKCB,PRKCA
PAK Signaling	0.754	0.0693	1.89	PXN,PAK1,PIK3R1,PIK3R6,MYL6B,IRS2,ITGA4
Œ≥-linolenate Biosynthesis II (Animals)	0.746	0.118	NaN	SLC27A3,CYB5R3
UVB-Induced MAPK Signaling	0.743	0.0758	1.342	PIK3R1,PIK3R6,IRS2,PRKCB,PRKCA
Chondroitin Sulfate Biosynthesis (Late Stages)	0.739	0.0816	2	CHST2,HS3ST2,HS3ST1,CHST15
Corticotropin Releasing Hormone Signaling	0.739	0.0647	1.134	VEGFA,ADCY9,GNAO1,MEF2C,CACNB3,ITPR1,CACNA2D4,PRKCB,PRKCA
Lymphotoxin Œ≤ Receptor Signaling	0.725	0.0746	1.342	PIK3R1,PIK3R6,IRS2,TRAF5,TNFSF14
Hepatic Cholestasis	0.714	0.0625	NaN	IL1R2,ADCY9,IL1A,CYP27A1,RARA,TGFB2,CD14,OSM,PRKCB,PRKCA
Differential Regulation of Cytokine Production in Macrophages and T Helper Cells by IL-17A and IL-17F	0.707	0.111	NaN	CCL2,IL10
Valine Degradation I	0.707	0.111	NaN	BCAT1,SDS
D-myo-inositol (1,4,5)-trisphosphate Degradation	0.707	0.111	NaN	SYNJ2,INPP5D
EGF Signaling	0.707	0.0735	1.342	PIK3R1,PIK3R6,IRS2,ITPR1,PRKCA
PPARŒ±/RXRŒ± Activation	0.704	0.0611	0.302	IL1R2,ADCY9,TGFBR1,GPD1,LPL,GNA11,TGFB2,MEF2C,ABCA1,PRKCB,PRKCA
DNA Methylation and Transcriptional Repression Signaling	0.699	0.0882	NaN	CHD3,HIST1H4C,DNMT1
Glioblastoma Multiforme Signaling	0.691	0.0617	1	RB1,RND3,PIK3R1,CDK6,PIK3R6,IRS2,ITPR1,FZD2,CCND1,WNT5A
Protein Citrullination	0.683	0.2	NaN	PADI2
Tetrapyrrole Biosynthesis II	0.683	0.2	NaN	ALAS1
Galactose Degradation I (Leloir Pathway)	0.683	0.2	NaN	GALM
dTMP De Novo Biosynthesis	0.683	0.2	NaN	TYMS
Mouse Embryonic Stem Cell Pluripotency	0.683	0.066	1.134	TCF4,PIK3R1,PIK3R6,IRS2,JAK3,FZD2,TCF7L2
IGF-1 Signaling	0.683	0.066	0.447	SOCS3,IGFBP4,PXN,PIK3R1,PIK3R6,IRS2,IGFBP2
D-myo-inositol (1,3,4)-trisphosphate Biosynthesis	0.671	0.105	NaN	SYNJ2,INPP5D
Methylglyoxal Degradation III	0.671	0.105	NaN	AKR1C1/AKR1C2,AKR1C3
Histamine Degradation	0.671	0.105	NaN	ALDH2,ALDH1A2
Altered T Cell and B Cell Signaling in Rheumatoid Arthritis	0.646	0.0667	NaN	TLR2,CD28,IL1A,SPP1,IL10,TLR6
Tight Junction Signaling	0.638	0.0599	NaN	TGFBR1,ACTA2,CLDN4,CLDN1,PPP2R3A,PPM1L,TGFB2,MYL6B,NECTIN1,CLDN7
Inflammasome pathway	0.638	0.1	NaN	NAIP,AIM2
Aldosterone Signaling in Epithelial Cells	0.628	0.0595	1.89	SGK1,PIK3R1,HSPA1A/HSPA1B,DNAJC6,HSPA6,PIK3R6,IRS2,ITPR1,PRKCB,PRKCA
GM-CSF Signaling	0.624	0.0685	1.342	PIK3R1,PIK3R6,IRS2,CCND1,PRKCB
Reelin Signaling in Neurons	0.618	0.0652	NaN	PIK3R1,ITGA6,PIK3R6,IRS2,ITGB3,ITGA4
Glycerol Degradation I	0.613	0.167	NaN	GPD1
Zymosterol Biosynthesis	0.613	0.167	NaN	MSMO1
Oxidative Ethanol Degradation III	0.607	0.0952	NaN	ALDH2,ALDH1A2
Death Receptor Signaling	0.605	0.0645	-0.816	TNFRSF21,NAIP,ACTA2,LMNA,TNFSF15,BCL2
Heparan Sulfate Biosynthesis (Late Stages)	0.594	0.0667	2.236	CHST2,HS3ST2,EXT1,HS3ST1,CHST15
Sirtuin Signaling Pathway	0.591	0.0548	0.832	PPARG,HIST1H1C,PFKFB3,GADD45B,NDRG1,SLC2A1,GADD45G,LDHD,G6PD,HIF1A,ABCA1,HIST1H1B,HIST1H1E,TSPO,PDK1,MAP1LC3C
GDNF Family Ligand-Receptor Interactions	0.579	0.0658	0	DOK2,PIK3R1,PIK3R6,IRS2,ITPR1
Communication between Innate and Adaptive Immune Cells	0.579	0.0632	NaN	TLR2,CXCL10,CD28,IL1A,IL10,TLR6
Polyamine Regulation in Colon Cancer	0.578	0.0909	NaN	PPARG,TCF4
Fatty Acid Œ±-oxidation	0.578	0.0909	NaN	ALDH2,ALDH1A2
Glycoaminoglycan-protein Linkage Region Biosynthesis	0.556	0.143	NaN	XYLT1
Prostate Cancer Signaling	0.554	0.0619	NaN	RB1,PIK3R1,PIK3R6,IRS2,CCND1,BCL2
Pyrimidine Deoxyribonucleotides De Novo Biosynthesis I	0.551	0.087	NaN	TYMS,AK4
nNOS Signaling in Skeletal Muscle Cells	0.544	0.0732	NaN	RYR1,CACNB3,CACNA2D4
Estrogen Biosynthesis	0.544	0.0732	NaN	POR,AKR1C3,CYP1B1
tRNA Splicing	0.525	0.0714	NaN	SMPDL3A,PDE2A,PDE1B
Tumoricidal Function of Hepatic Natural Killer Cells	0.525	0.0833	NaN	SERPINB9,ICAM1
Glutathione Redox Reactions I	0.525	0.0833	NaN	MGST1,GSTT1
Superpathway of D-myo-inositol (1,4,5)-trisphosphate Metabolism	0.525	0.0833	NaN	SYNJ2,INPP5D
PCP pathway	0.521	0.0656	NaN	CELSR1,EFNB1,FZD2,WNT5A
Superoxide Radicals Degradation	0.507	0.125	NaN	CYGB
Sphingomyelin Metabolism	0.507	0.125	NaN	SGMS2
Insulin Receptor Signaling	0.506	0.0567	-0.707	SYNJ2,SOCS3,SGK1,PIK3R1,PIK3R6,IRS2,PTPRF,INPP5D
IL-17A Signaling in Gastric Cells	0.501	0.08	NaN	CXCL10,CXCL11
Bupropion Degradation	0.501	0.08	NaN	POR,CYP1B1
Wnt/Ca+ pathway	0.493	0.0635	2	NFATC2,FZD2,WNT5A,PRKCA
JAK/Stat Signaling	0.487	0.0602	0.447	SOCS3,PIK3R1,PIK3R6,IRS2,JAK3
Endometrial Cancer Signaling	0.479	0.0625	1	PIK3R1,PIK3R6,IRS2,CCND1
NAD Salvage Pathway II	0.478	0.0769	NaN	ACP6,ACPP
Pyrimidine Ribonucleotides Interconversion	0.473	0.0667	NaN	ENTPD1,ANXA1,AK4
Prostanoid Biosynthesis	0.466	0.111	NaN	PTGS1
Phosphatidylethanolamine Biosynthesis II	0.466	0.111	NaN	PCYT2
Leucine Degradation I	0.466	0.111	NaN	BCAT1
Heme Biosynthesis II	0.466	0.111	NaN	ALAS1
Role of Oct4 in Mammalian Embryonic Stem Cell Pluripotency	0.458	0.0652	NaN	RB1,SPP1,RARA
Calcium-induced T Lymphocyte Apoptosis	0.452	0.0606	2	NFATC2,ITPR1,PRKCB,PRKCA
nNOS Signaling in Neurons	0.442	0.0638	NaN	GRIN3A,PRKCB,PRKCA
Pyrimidine Ribonucleotides De Novo Biosynthesis	0.442	0.0638	NaN	ENTPD1,ANXA1,AK4
TGF-Œ≤ Signaling	0.441	0.0575	1	TGFBR1,RUNX2,TGFB2,INHBA,BCL2
Neuregulin Signaling	0.43	0.0568	2	NRG1,PIK3R1,ITGA4,PRKCB,PRKCA
GDP-glucose Biosynthesis	0.429	0.1	NaN	PGM5
Glycine Betaine Degradation	0.429	0.1	NaN	SDS
Crosstalk between Dendritic Cells and Natural Killer Cells	0.42	0.0562	NaN	CD209,CD28,ACTA2,FSCN1,CD226
Primary Immunodeficiency Signaling	0.413	0.0612	NaN	IGLL1/IGLL5,ICOS,JAK3
Cancer Drug Resistance By Drug Efflux	0.413	0.0612	NaN	ABCG2,PIK3R1,PDK1
Regulation of Actin-based Motility by Rho	0.409	0.0556	0.447	PAK1,RND3,ACTA2,MYL6B,ITGA4
p70S6K Signaling	0.404	0.053	1.134	PPP2R3A,PIK3R1,PPM1L,PIK3R6,IRS2,PRKCB,PRKCA
Myc Mediated Apoptosis Signaling	0.404	0.0571	NaN	PIK3R1,PIK3R6,IRS2,BCL2
Superpathway of Melatonin Degradation	0.404	0.0571	1	POR,SMOX,CYP1B1,IL4I1
Acetone Degradation I (to Methylglyoxal)	0.399	0.0667	NaN	POR,CYP1B1
Glucose and Glucose-1-phosphate Degradation	0.397	0.0909	NaN	PGM5
Pentose Phosphate Pathway	0.397	0.0909	NaN	G6PD
Purine Nucleotides De Novo Biosynthesis II	0.397	0.0909	NaN	ADSSL1
Glutathione-mediated Detoxification	0.382	0.0645	NaN	MGST1,GSTT1
Melatonin Signaling	0.381	0.0556	1	RORA,GNAO1,PRKCB,PRKCA
Basal Cell Carcinoma Signaling	0.381	0.0556	1	TCF4,FZD2,TCF7L2,WNT5A
GPCR-Mediated Integration of Enteroendocrine Signaling Exemplified by an L Cell	0.371	0.0548	NaN	ADCY9,NMB,GNA11,ITPR1
Guanosine Nucleotides Degradation III	0.369	0.0833	NaN	ACPP
4-1BB Signaling in T Lymphocytes	0.366	0.0625	NaN	TNFRSF9,TNFSF9
Fatty Acid Œ≤-oxidation I	0.366	0.0625	NaN	SLC27A3,SDS
GABA Receptor Signaling	0.362	0.0526	NaN	UBD,ADCY9,UBB,CACNB3,CACNA2D4
Semaphorin Signaling in Neurons	0.361	0.0566	NaN	PAK1,RND3,SEMA7A
Triacylglycerol Degradation	0.361	0.0566	NaN	CES1,LPL,PNPLA2
Salvage Pathways of Pyrimidine Ribonucleotides	0.344	0.0515	2.236	PAK1,SGK1,CDK6,AK4,UCK2
Fatty Acid Activation	0.343	0.0769	NaN	SLC27A3
Choline Biosynthesis III	0.343	0.0769	NaN	PLD4
Urate Biosynthesis/Inosine 5'-phosphate Degradation	0.343	0.0769	NaN	ACPP
Glycogen Degradation II	0.343	0.0769	NaN	PGM5
IL-15 Signaling	0.341	0.0526	NaN	PIK3R1,PIK3R6,IRS2,JAK3
Circadian Rhythm Signaling	0.336	0.0588	NaN	PER3,GRIN3A
Role of JAK2 in Hormone-like Cytokine Signaling	0.336	0.0588	NaN	SOCS3,IRS2
Melanocyte Development and Pigmentation Signaling	0.336	0.051	0.447	ADCY9,PIK3R1,PIK3R6,IRS2,BCL2
Role of Wnt/GSK-3Œ≤ Signaling in the Pathogenesis of Influenza	0.331	0.0519	NaN	TCF4,FZD2,TCF7L2,WNT5A
Serotonin Degradation	0.331	0.0519	0	ALDH2,SMOX,ALDH1A2,IL4I1
Neurotrophin/TRK Signaling	0.331	0.0519	0	PIK3R1,SPRY2,PIK3R6,IRS2
Cell Cycle Control of Chromosomal Replication	0.327	0.0536	NaN	POLA1,CDK6,TOP2A
DNA Double-Strand Break Repair by Homologous Recombination	0.32	0.0714	NaN	POLA1
Androgen Biosynthesis	0.32	0.0714	NaN	AKR1C3
Œ≥-glutamyl Cycle	0.32	0.0714	NaN	GCLC
Synaptic Long Term Potentiation	0.317	0.0492	0.816	GNA11,RAPGEF3,ITPR1,GRIN3A,PRKCB,PRKCA
Role of NANOG in Mammalian Embryonic Stem Cell Pluripotency	0.317	0.0492	1	PIK3R1,PIK3R6,IRS2,JAK3,FZD2,WNT5A
Role of CHK Proteins in Cell Cycle Checkpoint Control	0.316	0.0526	NaN	PPP2R3A,PPM1L,CLSPN
Role of PI3K/AKT Signaling in the Pathogenesis of Influenza	0.313	0.0506	1	CCR5,PIK3R1,PIK3R6,IRS2
Interferon Signaling	0.308	0.0556	NaN	IFITM1,BCL2
Estrogen-Dependent Breast Cancer Signaling	0.304	0.05	1	PIK3R1,PIK3R6,IRS2,CCND1
Glycogen Degradation III	0.299	0.0667	NaN	PGM5
Nur77 Signaling in T Lymphocytes	0.296	0.0508	NaN	HDAC9,CD28,BCL2
Ethanol Degradation II	0.295	0.0541	NaN	ALDH2,ALDH1A2
Notch Signaling	0.283	0.0526	NaN	DTX4,HES1
Granzyme B Signaling	0.28	0.0625	NaN	LMNB1
Chondroitin Sulfate Degradation (Metazoa)	0.28	0.0625	NaN	TMEM2
Adenosine Nucleotides Degradation II	0.28	0.0625	NaN	ACPP
Parkinson's Signaling	0.28	0.0625	NaN	SNCA
Induction of Apoptosis by HIV1	0.277	0.0492	NaN	NAIP,CXCR4,BCL2
April Mediated Signaling	0.272	0.0513	NaN	NFATC2,TRAF5
autophagy	0.268	0.0484	NaN	CTSW,MAP1LC3C,BCL2
Mitochondrial L-carnitine Shuttle Pathway	0.262	0.0588	NaN	SLC27A3
14-3-3-mediated Signaling	0.258	0.0458	0.816	PIK3R1,PIK3R6,IRS2,SNCA,PRKCB,PRKCA
Cellular Effects of Sildenafil (Viagra)	0.258	0.0458	NaN	ADCY9,PDE2A,ACTA2,PDE1B,MYL6B,ITPR1
CNTF Signaling	0.251	0.0469	NaN	PIK3R1,PIK3R6,IRS2
Role of PKR in Interferon Induction and Antiviral Response	0.25	0.0488	NaN	TAB2,TRAF5
B Cell Activating Factor Signaling	0.25	0.0488	NaN	NFATC2,TRAF5
FLT3 Signaling in Hematopoietic Progenitor Cells	0.25	0.046	0	PIK3R1,PIK3R6,IRS2,INPP5D
Pyridoxal 5'-phosphate Salvage Pathway	0.242	0.0462	NaN	PAK1,SGK1,CDK6
Intrinsic Prothrombin Activation Pathway	0.24	0.0476	NaN	PROS1,F13A1
Purine Nucleotides Degradation II (Aerobic)	0.231	0.0526	NaN	ACPP
UVC-Induced MAPK Signaling	0.23	0.0465	NaN	PRKCB,PRKCA
Cardiomyocyte Differentiation via BMP Receptors	0.218	0.05	NaN	MEF2C
Mitochondrial Dysfunction	0	0.0351	NaN	BACE1,ACO1,TXNRD2,SNCA,CYB5R3,BCL2
PXR/RXR Activation	0	0.0154	NaN	ALAS1
Role of BRCA1 in DNA Damage Response	0	0.025	NaN	RB1,SMARCD3
Activation of IRF by Cytosolic Pattern Recognition Receptors	0	0.0159	NaN	IL10
IL-22 Signaling	0	0.0417	NaN	SOCS3
Cytotoxic T Lymphocyte-mediated Apoptosis of Target Cells	0	0.0312	NaN	BCL2
CD27 Signaling in Lymphocytes	0	0.0377	NaN	MAP3K12,TRAF5
IL-15 Production	0	0.0357	NaN	JAK3
Role of Cytokines in Mediating Communication between Immune Cells	0	0.037	NaN	IL1A,IL10
ATM Signaling	0	0.0408	NaN	GADD45B,GADD45G,PPP2R3A,PPM1L
Type I Diabetes Mellitus Signaling	0	0.036	NaN	SOCS3,CD28,CPE,BCL2
Allograft Rejection Signaling	0	0.0235	NaN	CD28,IL10
Autoimmune Thyroid Disease Signaling	0	0.0417	NaN	CD28,IL10
Graft-versus-Host Disease Signaling	0	0.0417	NaN	CD28,IL1A
ERK5 Signaling	0	0.0303	NaN	SGK1,MEF2C
Cdc42 Signaling	0	0.0299	2.236	PAK1,RALA,MYL6B,ITGA4,IQGAP3
EIF2 Signaling	0	0.0362	0.816	VEGFA,ACTA2,ATF5,PIK3R1,PIK3R6,IRS2,CCND1,BCL2
Retinoic acid Mediated Apoptosis Signaling	0	0.0323	NaN	RARA,CRABP2
Regulation of eIF4 and p70S6K Signaling	0	0.0382	0.816	PPP2R3A,PIK3R1,PPM1L,PIK3R6,IRS2,ITGA4
B Cell Development	0	0.0278	NaN	SPN
Neuroprotective Role of THOP1 in Alzheimer's Disease	0	0.042	0	MME,DPP4,HTRA1,PRSS21,MMP9
TWEAK Signaling	0	0.0286	NaN	NAIP
Role of Lipids/Lipid Rafts in the Pathogenesis of Influenza	0	0.0435	NaN	RSAD2
TNFR1 Signaling	0	0.04	NaN	NAIP,PAK1
TNFR2 Signaling	0	0.0333	NaN	NAIP
OX40 Signaling Pathway	0	0.022	NaN	TRAF5,BCL2
Actin Nucleation by ARP-WASP Complex	0	0.0357	NaN	RND3,ITGA4
NGF Signaling	0	0.0331	1	MAP3K12,PIK3R1,PIK3R6,IRS2
Gap Junction Signaling	0	0.041	NaN	ADCY9,ACTA2,PIK3R1,PIK3R6,IRS2,ITPR1,PRKCB,PRKCA
Hematopoiesis from Pluripotent Stem Cells	0	0.0417	NaN	IL1A,IL10
Transcriptional Regulatory Network in Embryonic Stem Cells	0	0.0185	NaN	HIST1H4C
iNOS Signaling	0	0.0444	NaN	CD14,JAK3
Nicotine Degradation III	0	0.0357	NaN	POR,CYP1B1
Melatonin Degradation I	0	0.0308	NaN	POR,CYP1B1
D-myo-inositol (1,4,5)-Trisphosphate Biosynthesis	0	0.037	NaN	PLD4
Nicotine Degradation II	0	0.0308	NaN	POR,CYP1B1
TCA Cycle II (Eukaryotic)	0	0.0417	NaN	ACO1
Methionine Degradation I (to Homocysteine)	0	0.0455	NaN	EEF1AKMT3
Superpathway of Methionine Degradation	0	0.027	NaN	EEF1AKMT3
Remodeling of Epithelial Adherens Junctions	0	0.0435	NaN	RALA,ACTA2,HGF
Cysteine Biosynthesis III (mammalia)	0	0.0417	NaN	EEF1AKMT3
UVA-Induced MAPK Signaling	0	0.0377	1	PIK3R1,PIK3R6,IRS2,PRKCA
HIPPO signaling	0	0.0345	NaN	PPP2R3A,WWTR1,PPM1L
Estrogen Receptor Signaling	0	0.00781	NaN	RUNX2
Protein Ubiquitination Pathway	0	0.0264	NaN	UBD,UBB,CDC20,HSPA1A/HSPA1B,DNAJC6,HSPA6,NEDD4L
Amyloid Processing	0	0.0196	NaN	BACE1
Cell Cycle: G2/M DNA Damage Checkpoint Regulation	0	0.04	NaN	CKS2,TOP2A
PPAR Signaling	0	0.0316	NaN	PPARG,IL1R2,IL1A
Apoptosis Signaling	0	0.0444	-2	NAIP,LMNA,BCL2,PRKCA
Hypoxia Signaling in the Cardiovascular System	0	0.04	NaN	VEGFA,EDN1,HIF1A
BMP signaling pathway	0	0.0132	NaN	RUNX2
Phagosome Maturation	0	0.00676	NaN	CTSW
Sumoylation Pathway	0	0.0312	NaN	RND3,MYB,SNCA

## Sheet: GSEA genesets
Metastasis (CHANDRAN_Metastasis_UP)	Angiogenesis (GO_Angiogenesis)	Matrix Metalloproteases activity (GO_Extracellular_Matrix_Dissasembly)	Fibrosis (JAZAG_TGFB1_signaling_up)
SPP1	PRKCA	SPP1	ST8SIA4
LIMD1	ADAM8	HTRA1	PMP22
AK4	TGFB2	MMP12	ALDOC
CBX5	MMP2	A2M	MT3
ITPR1	HIF1A	ADAM8	ATF5
SDCCAG3	PLAU	MMP2	CRABP2
VEGFA	MMP14	MMP14	OSM
ZNF395	NRP1	MMP9	NRG1
BASP1	ECM1	LAMB3	PIGN
RALA	PIK3R6	HSPG2	TIMELESS
FSCN1	CCL2	CTSL2	ATP6V0A2
HSPA6	VEGFA	MMP7	DVL3
LOC100272216	ITGB3	MMP1	EMILIN1
DDIT4	LEP	CTSL1	SLC6A11
SLC7A5	HPSE	MMP8	NUP50
EPB41	EPHB2	MMP3	KIF4A
PLXNA1	PRCP	HPN	CELF2
P4HA1	FLT1	LAMA3	ITGB7
HIST1H3H	GPR56	SH3PXD2B	PTK7
WDFY1	PDGFA	ADAM10	MED14
PAICS	TGFBR1	MMP13	CCL5
ATXN2	ANGPTL4	ADAMTS4	CASP3
ZFYVE16	HSPG2	MMP10	ABCD1
ORC6	COL4A2	LAMC1	SYNGR4
VCAN	FAM105B	MMP11	SEC23IP
PAAF1	VAV3	CTSK	CHORDC1
NEAT1	ELK3	TIMP1	RNF24
HPN	SEMA4A	CDH1	AASS
MALAT1	SAT1	FBN2	L1CAM
GAPDH	TGFBI	LAMC2	PDZK1IP1
GRAMD4	S1PR1	ELANE	IL11
SLC16A1	PLXND1	ACAN	PTPN22
TPX2	NRP2	ADAMTS5	ABHD2
FOXM1	ITGAV	PRSS1	GCM2
PRLR	EPHB4	KLK7	RGS17
LYN	EPHA2	FLOT1	GMEB1
ZNF605	NCL	TLL1	CORIN
KCNQ1OT1	EGR3	DCN	NEU3
UBE2O	GNA13	EXOC8	STRAP
UBFD1	NOTCH3	NOXO1	SLC35B1
CNTLN	EPHB3	BCAN	SRCAP
CDK2	PTEN	KLK2	SUPT16H
WNK1	NRARP	PLG	ERLIN2
PRKAB2	APOLD1	KLKB1	GTF2H2
G3BP1	ARHGAP22	CAPG	SPON2
EP400	JAG1	MMP16	CPSF4
MYO5B	STK4	CMA1	PRDX2
GPR180	DLL1	TIMP2	SEC22A
MYCBP2	E2F7	MMP15	TOPORS
MTF2	CYP1B1	BMP1	CAPN9
SEPT7	TYMP	GSN	PLP1
MLL5	ADM2	NID1	SLC12A7
E2F3	LAMA5	CTSG	FEZ2
MLL3	ITGB1	MMP20	YAF2
TERF1	FMNL3	FURIN	HLA-A
GOLT1A	TBX1	CAPNS2	CCNE1
NKTR	PRKX	WASH1	FSCN2
THBS2	SHB	CTSS	IL12A
PDP1	C1GALT1	TLL2	LSM5
SMG1	CCBE1	ELN	DSCR4
FNBP4	RBPJ	TPSAB1	NUDT21
ZMYND8	CX3CL1	CAPN2	GFER
BPTF	MED1	FBN1	KCNQ4
TMEM70	LEPR	CTRB2	TIMM8B
LOC642852	PTGS2	LCP1	CDRT1
ZNF148	SYK	ADAM15	KLRAP1
HSPA1A	COL15A1	MMP19	ABCB8
RECK	SEMA5A	CAPN1	ILF3
DCAF7	SETD2	ENG	TINF2
GPR158	PDGFRA	CD44	EHMT2
CHORDC1	LOXL2	FN1	LRRC6
DDX17	PTPRB	CAPNS1	CSF2RB
SIKE1	NAA15	KIF9	MRPS31
RBBP6	PIK3CG	BSG	CNPY3
C7orf53	E2F8		WISP3
U2SURP	GPX1		GTF3C4
FGFR1OP2	PLCD3		GDNF
TAOK1	ROBO1		MAP2K1
HMBOX1	KDR		BUD31
BIRC6	NOV		CNIH
DONSON	ACVR1		CCNH
FOLH1	ETS1		BAG5
BOD1L	GREM1		WBP4
MPO	ANG		PWP1
TMCC1	TMPRSS6		PPP1R17
LONRF2	RNF213		KPNA6
ZNF281	S100A7		PTPRH
GRB2	HIF3A		GSR
NSD1	ID1		SLC22A7
INTS8	RAMP1		TGM5
TBC1D24	FGFR2		FARS2
KDM5A	CALCRL		LPCAT3
RIPK2	IL18		GPR75
NOL8	ZNF304		HSF2BP
LRCH3	GJA5		N6AMT1
FUS	FAP		CCDC85B
HOXC6	SRPK2		DAP3
ESR2	NOTCH4		WIF1
NUB1	ANGPTL3		C14orf1
IBTK	FZD5		CCPG1
PRB4	EPHA1		RASAL2
DAZAP1	AGGF1		PRELID1
BRD8	SERPINE1		VPS4A
ZNF621	STAB2		EBP
CRB2	DAB2IP		PKIG
RAB6B	IL8		RAPGEF3
DYNC1H1	CXCL17
EIF2C2	VEZF1
NCK2	SCG2
C14orf118	FGF8
KIAA1147	ESM1
SFPQ	SRPX2
HSPE1	HOXA3
DNAJC3	DLL4
RBM39	EFNA1
GUSBP3	SOX18
MIS18BP1	JAM3
AP2B1	PGF
TAF1D	MEIS1
RAB12	RAMP2
LARP1	EIF2AK3
NGF	NFATC4
PCBP2	SHH
SPG11	OVOL2
MINA	PIK3CB
GUSBP4	TGFBR2
HBE1	NOS3
UGT2B15	TNFRSF12A
MORF4L2	PROK2
PRRC1	FGF1
SECISBP2	KRIT1
LOC100216546	PDCD10
LRRC58	SIRT1
RBBP5	LEF1
CLDN5	FGF9
TGFBRAP1	TMEM100
LOC647979	CXCR3
TYRO3	RASIP1
CPEB4	APOD
NCAPH2	RBM15
LRRC37A3	PIK3CA
HS6ST1	SH2D2A
C5orf28	GPI
SPIN1	NRXN3
GSK3B	FLT4
GNL3L	SFRP2
NUPR1	MMRN2
MAP3K8	SEMA3E
RAD23B	ITGB1BP1
BTNL9	GPLD1
KLHL28	COL4A1
CBX4	TSPAN12
NFATC1	BMP4
AIG1	GDF2
TIPRL	UBP1
SOX4	MAPK14
GET4	VAV2
EML4	ROBO4
SLC35B3	AIMP1
TMSB10	HAND1
HBD	HS6ST1
DHODH	PKNOX1
MSI2	PTK2
RNPC3	HMOX1
SNORA28	WNT7A
DOM3Z	BMPER
RPL37	HAND2
GRAMD2	EPHB1
TARS	EGF
COX19	B4GALT1
HBB	TCF21
TRIO	VEGFC
CELF1	NR4A1
PABPC1	ENPEP
PRAP1	FGF2
FBXO45	LRP5
C11orf80	PRKD1
CDC26	EDNRA
STARD7	SOX17
NTM	NRCAM
HES6	NRXN1
TRIM3	TDGF1
SEL1L	NDNF
EIF1AX	JMJD6
UBE2Z	CAV1
UBE2D3	THSD7A
PDLIM5	CYR61
PVT1	GPR4
S100A8	ANGPTL6
NFATC2IP	PDGFRB
OGFR	MEOX2
ARHGAP1	HEY1
HCG18	HOXB3
MAGOHB	VEGFB
ADD1	PDCL3
RASAL2	HOXB13
ATG4D	CDH13
CSNK1G2	ANGPT1
AR	TEK
NECAP2	HOXA7
TM2D1	NOX1
DUSP8	PARVA
CAMSAP1	HRG
CDK18	COL8A2
FN1	COL8A1
C19orf43	FGF18
ZBTB7A	EREG
CDKN2D	THY1
HN1	MCAM
PGP	PRKD2
ABHD5	JUN
ADAM17	FGF6
	FIGF
	ATPIF1
	ARHGAP24
	ERAP1
	CLIC4
	PDE3B
	PDCD6
	TIE1
	SLIT2
	TBX20
	EGFL7
	COL18A1
	TBX4
	NOX5
	CDC42
	EFNB2
	SLC12A6
	VASH1
	EPGN
	HTATIP2
	AAMP
	ATP5B
	XBP1
	MFGE8
	CD34
	PLXDC1
	WASF2
	FGFR1
	BCAS3
	PITX2
	FZD8
	CTGF
	THBS1
	ZC3H12A
	NOTCH1
	TNFAIP2
	TNFSF12
	POFUT1
	EDN1
	TAL1
	CEACAM1
	ADAM15
	WARS
	KLF5
	ANXA2
	C19orf10
	ITGA5
	RHOB
	MMP19
	NUS1
	SRF
	ADIPOR2
	BAK1
	ENG
	CTNNB1
	ANPEP
	FGF10
	MYH9
	PTK2B
	FN1
	PLCD1
	BAX
	RSPO3
	SHC1
	SPI1
	RORA
	CXCR7
	UNC5B
	ANGPT2
	CIB1
	EPAS1
	ACVRL1
	GPR124
	RAPGEF3
	CSPG4
	ECSCR
	ANGPT4
	PNPLA6

## Sheet: Upstream regulators
© 2000-2018 QIAGEN. All rights reserved.
Upstream Regulator	Expr Log Ratio	Molecule Type	Predicted Activation State	Activation z-score	p-value of overlap	Target molecules in dataset	Mechanistic Network
TNF		cytokine	Activated	4.378	5.87e-53	A2M,A4GALT,ABCA1,ABCG2,ACKR3,ACTA2,ADAM8,ADGRG6,ADM,ADORA1,ALDH2,ALOX15B,ALOX5,AMPD3,ANGPT2,ANGPTL4,ANXA1,AOC3,AQP3,ARRDC3,BACE1,BCL2,BIRC7,BUB1B,C3,CA12,CCL13,CCL2,CCL7,CCND1,CCND2,CCND3,CCR2,CCR5,CCR6,CD14,CD163L1,CD1A,CD1B,CD1C,CD209,CD28,CD38,CD5,CDC42EP4,CEBPD,CERS4,CHI3L1,CHST2,CLCF1,CLDN4,CLDN7,CLEC5A,COLQ,CREM,CSF1R,CST7,CTTN,CX3CR1,CXCL10,CXCL11,CXCL12,CXCL3,CXCL5,CXCL9,CXCR4,CYP1B1,CYP2…	524 (20)
TGFB1		growth factor	Activated	3.442	1.94e-47	ABCA1,ABCG2,ABLIM3,ACPP,ACTA2,ACVRL1,ADAM19,ADCY9,ADM,ADORA1,AGR2,AIM2,AKR1C1/AKR1C2,ALDH2,ALOX5,ANGPTL4,ANKH,ARL4A,ASGR2,BACE1,BCL2,BMF,BSG,BUB1,BUB1B,C1S,C3,CADM1,CAMP,CCL2,CCL23,CCL8,CCNA2,CCND1,CCND2,CCND3,CCR2,CCR5,CCR6,CD14,CD207,CD28,CD300A,CD72,CDC20,CDC42EP3,CDC42EP4,CEACAM1,CEACAM5,CENPF,CHI3L1,CKS2,CLDN4,CRIP2,CSF1R,CSPG4,CTTN,CX3CR1,CXCL10,CXCL12,CXCL3,CXCR4,CYP27B1,DDIT4,DNMT1,DOCK4,…	600 (22)
CSF2		cytokine	Activated	3.696	3.89e-36	ABCA1,ADAM8,ADGRE5,ALOX5,ANXA1,BCL2,BSG,BUB1,BUB1B,C3,CARD11,CCL2,CCNA2,CCND1,CCND3,CCR5,CD14,CD180,CD1A,CD1B,CD1C,CD207,CD209,CD28,CD38,CDC20,CEACAM1,CLCF1,CSF1R,CXCL10,CXCR4,DOK2,EDN1,EGR1,EGR3,FCGR2B,FLT1,FOLR2,FOXM1,FPR2,HCAR2,HCAR3,HGF,HJURP,ICAM1,ICOS,IER3,IFNLR1,IL10,IL1A,IL2RA,INHBA,INPP5D,ITGA4,ITGB3,KIF11,LEP,LY9,MARCO,MKI67,MME,MMP1,MMP14,MMP2,MMP9,MYB,NCAPH,NFATC2,NFE2,NR4A2,OSM,PDE1B…	487 (17)
IL1B		cytokine	Activated	4.226	1.75e-32	A2M,A4GALT,ABCG2,ACPP,ACTA2,ADAM8,ADM,AMPD3,ANGPTL4,ANKH,ANTXR1,ANXA1,ATF5,BCL2,BMF,C3,CCL13,CCL2,CCL24,CCL7,CCR2,CCR5,CCR6,CD14,CEBPD,CHI3L1,CREM,CX3CR1,CXCL10,CXCL11,CXCL12,CXCL3,CXCL5,CXCL9,CXCR4,DDIT4,DNMT1,DPP4,EDN1,EGLN3,EGR1,ENPP2,F13A1,FCGR2B,FLT1,FN1,FPR2,G0S2,G6PD,GADD45B,GAS6,GATA3,GCHFR,GCLC,GEM,HES1,HGF,HIF1A,HP,HSPA1A/HSPA1B,ICAM1,IER3,IGFBP4,IL10,IL1A,IL1R2,IL2RA,IL4I1,IL6R,INHBA,I…	399 (15)
IL13		cytokine		-0.435	1.48e-31	ABCA1,ACKR3,ADAM28,ADAMDEC1,ADORA1,ALDH1A2,BATF,C3,CCL2,CCL23,CCL24,CCR5,CD101,CD14,CD163L1,CD1A,CD1B,CD1C,CD1E,CD209,CD48,CD52,CD72,CHI3L1,CHST2,CXCL3,CXCL5,CXCR4,DHCR24,DMXL2,EGR1,ENPP2,EVL,F13A1,FABP4,FCGR2B,FPR2,G0S2,G6PD,GAS6,GATA3,GPNMB,HPSE,HTRA1,ICAM1,IL10,IL1R2,KCNJ15,LTA4H,MAF,MMP1,MMP12,MMP14,MMP2,MMP9,MSMO1,MTSS1,MUC5B,NCAPH,NFE2,PDLIM2,PID1,PLA2G2D,PLAU,PLXNC1,PPARG,RIN2,SCGB3A1,SEPT…	384 (18)
IFNG		cytokine	Activated	2.614	2.59e-31	A2M,ABCA1,ABLIM3,ACO1,ACTA2,ADGRG1,ADM,ADORA1,AIM2,ANGPTL4,AZGP1,BCL2,BMF,C3,CALHM6,CCL13,CCL2,CCL23,CCL7,CCL8,CCNA2,CCND1,CCND2,CCND3,CCR2,CCR5,CCR6,CD14,CD163L1,CD209,CD38,CD5L,CD72,CEACAM1,CEACAM5,CEBPD,CELSR1,CLEC5A,CORO1A,CREM,CSF1R,CX3CR1,CXCL10,CXCL11,CXCL12,CXCL3,CXCL5,CXCL9,CXCR4,CYP27A1,DEFB1,DEPP1,DPP4,EDN1,EDNRB,EGLN3,EGR1,EGR3,FBP1,FCGR2B,FGL2,FLT1,FN1,FPR2,FZD2,GAS6,GATA3,GCHFR,GLDN…	375 (13)
IL4		cytokine		1.733	1.76e-29	ACTA2,ADAM19,ADGRE1,ALAS1,ALDH1A2,ALDH2,ALDOC,ALOX15B,ALOX5,ANXA6,BCL11A,BCL2,BNIP3,C3,CCL13,CCL2,CCL23,CCL24,CCL7,CCL8,CCND1,CCND2,CCND3,CCR5,CCR6,CD14,CD163L1,CD1A,CD1B,CD1C,CD209,CD300A,CD38,CD5,CDK6,CLEC4G,CRIP1,CSF1R,CST7,CXCL10,CXCL11,CXCL3,CXCL9,CXCR4,DCSTAMP,DPP4,EXT1,F13A1,FABP4,FCGR2B,FLNA,FLT1,FN1,FNIP2,FPR2,GADD45G,GATA3,GATM,GLIPR2,HDDC2,HGF,HPGD,HSPA1A/HSPA1B,ICAM1,ICOS,IER3,IFNLR1,…	426 (18)
IL2		cytokine	Activated	3.438	3.25e-26	ABCA1,ADAM8,ADCY9,ANXA1,ATF5,BCL2,C3,CCL2,CCND1,CCND2,CCND3,CCR2,CCR5,CCR6,CD244,CD28,CD38,CD5,CDK6,CEACAM1,CLSPN,CMKLR1,CSF1R,CTSW,CX3CR1,CXCL10,CXCL12,CXCL3,CXCR4,CYP27A1,DPP4,DUSP4,EDN1,ENPP2,ENTPD1,EVL,FCMR,FGL2,GADD45B,GADD45G,GATA3,HIST1H1C,HSPA1A/HSPA1B,ICAM1,ICOS,IER3,IL10,IL18BP,IL1A,IL1R2,IL2RA,ITGA4,ITGA6,JAK3,LDLR,LRMP,LY6E,MAF,MME,MMP2,MMP25,MMP9,MYB,NAV1,NDRG1,OSM,PECAM1,PLA2G2D,PPA…	431 (17)
IL6		cytokine	Activated	3.522	5.29e-25	A2M,ABCA1,ABCC5,ABCG2,ACVRL1,ADGRE1,ADGRE5,ALAS1,ANXA1,ARL4C,BATF,BCL2,BUB1,BUB1B,C3,CCL2,CCL24,CCL7,CCNA2,CCND1,CCR2,CCR5,CCR6,CD14,CD163L1,CD209,CD38,CD48,CDC20,CEACAM1,CEBPD,CES1,CX3CR1,CXCL10,CXCL3,CXCL5,CXCR4,CYP1B1,DNMT1,EGR1,ENO2,ENPP2,FN1,FOXM1,FPR2,FSCN1,GADD45B,GADD45G,GINS1,GLRX,HAMP,HGF,HIF1A,HOMER3,HP,HPGD,ICAM1,ICOS,IGFBP4,IL10,IL6R,ITGB3,ITPR1,JCHAIN,KIF11,LAG3,LDLR,LEP,LPL,MAF,MER…	397 (15)
HGF	2.385	growth factor	Activated	4.864	2.59e-21	A2M,ABCG2,ACKR3,ACTA2,ADGRG1,ANGPT2,ANGPT4,ANGPTL4,BCL2,BMP2K,BUB1,BUB1B,CCL2,CCL7,CCND1,CD28,CD93,CDC20,CELSR1,CENPF,CLCF1,CXCR4,DUSP4,EDN1,EGR1,EMP2,ENTPD1,FLNA,FLT1,FN1,FOXM1,FPR2,GEM,HES1,HGF,ICAM1,IGFBP4,IL10,INHBA,ITGA6,ITGB8,ITPR1,KIF11,KRT19,LDLR,LGMN,MERTK,MKI67,MMP1,MMP14,MMP2,MMP8,MMP9,NEK3,NR4A2,NRG1,PLAU,PLXNA2,PMP22,PRC1,PTGS1,PTPRF,RGS2,RUNX2,SGK1,SNAI1,SOCS3,SPP1,SPRY2,STAB1,TAGLN…	383 (15)
IL10	1.562	cytokine	Activated	3.174	3.7e-20	ABLIM3,ACTA2,ADM,BCL2,CAMP,CCL2,CCL23,CCND2,CCND3,CCR2,CCR5,CCR6,CD14,CD163L1,CD1A,CD209,CD28,CD72,CDK6,CEACAM1,CSF1R,CX3CR1,CXCL10,CXCL11,CXCL12,CXCL3,CXCL5,CXCL9,CXCR4,DEPP1,FCGR2B,GPRC5B,HCAR3,HDAC9,HPGD,ICAM1,IGFBP4,IL10,IL1A,IL1R2,INPP5D,ITGA4,LAG3,LILRB4,MAF,MERTK,MMP1,MMP2,MMP8,MMP9,MUC1,OSM,PLA2G2A,PRDM1,RARRES1,RGS16,S100B,SLC1A3,SOCS3,TLR2,TNFRSF11A,TREM1,VCAN,VEGFA	425 (17)
IL5		cytokine	Activated	3.641	3.16e-18	A2M,ALDOC,ANXA6,BCL2,BNIP3,CCL2,CCND2,CCND3,CCR2,CCR5,CEACAM1,CRIP1,CX3CR1,CXCR4,EGLN3,EGR1,EGR3,EPS8,ERO1A,FCGR2B,FGL2,GADD45G,GLIPR2,HCAR3,HIF1A,HSPA6,ICAM1,IER3,IL18BP,IL1R2,IL2RA,IL6R,JCHAIN,LMNB1,MMP9,MYADM,NDRG1,NFE2,PDK1,PDLIM1,PKIB,PMP22,PRDM1,RASGRP2,S100A4,S100A6,SGK1,SLC2A1,SLC39A8,SLC7A5,TARP,TNFRSF9,UCK2	428 (20)
VEGFA	1.901	growth factor	Activated	3.329	1.33e-17	ACTA2,AK4,ALAS1,ALDH2,ANGPT2,BATF,BCL2,CCL2,CCND1,CD1A,CD244,CEACAM1,CLDN7,CXCL10,CXCL12,CXCR4,DUSP4,EDN1,EGR1,ETV5,FABP4,FLT1,FN1,HES1,HIF1A,ICAM1,IGFBP4,IL10,INPP5D,ITGA4,ITGB3,LAG3,LMNA,MEF2C,MKI67,MMP1,MMP12,MMP2,MMP9,NFATC2,NR4A2,PECAM1,PLAU,PRKCA,PTGS1,RASGRP3,RUNX2,SFTPC,THBS1,TNFRSF9,TSPO,UNC5B,VEGFA	388 (19)
OSM	1.366	cytokine		1.491	6.51e-17	A2M,ABCA1,ABCC5,ACOT2,ACTA2,ADGRG6,AKR1C1/AKR1C2,AKR1C3,AMPD3,ANGPT2,ANXA1,ARL4A,ARL4C,BCL2,C1S,CCL2,CCL24,CCND1,CCND2,CDC42EP4,CEBPD,CHI3L1,CLDN4,CST6,CXCL10,CXCL12,CXCL3,CXCL5,CYP1B1,DHCR24,ECM1,EPHB2,FN1,GADD45G,GPNMB,HAMP,HGF,HIF1A,HP,ICAM1,IL10,IL1R2,IL6R,KRT19,LDLR,MARCKS,MMP1,MMP2,MMP8,MMP9,NEDD4L,NMB,OSM,PDPN,PFKFB3,PLAU,PPARG,PRDM1,RORA,S100P,SERPINA1,SERPING1,SOCS3,SPP1,STX11,SYNE1,TIMP…	325 (16)
AREG		growth factor		1.569	2.33e-16	BCL2,BSG,C3,CCNA2,CCND1,CDC20,CENPF,CXCR4,EGR1,FOXM1,HCAR2,HIST1H2AC,HIST1H2BC,HIST1H2BD,HIST1H2BG,HIST2H2BE,HJURP,IQGAP3,ITGB8,KIF20A,MKI67,MMP1,MMP9,NIPAL4,PLAU,PRC1,SLC36A1,TOP2A	447 (22)
CD40LG		cytokine	Activated	2.818	7.37e-16	A4GALT,ADAM28,ANXA6,ATF5,BATF,BATF3,BCL2,BNIP3,CCL2,CCND3,CCR2,CCR5,CD1C,CD207,CD38,CDK6,CFP,CXCL10,CXCL5,CXCR4,CYP1B1,DUSP4,EGR1,FCGR2B,FLT1,FSCN1,G0S2,GPR183,HDDC2,HIF1A,HSPA1A/HSPA1B,ICAM1,IFITM1,IL10,IL1A,IL21R,IL2RA,INHBA,ITGA4,MARCKS,MMP14,MT1L,NINJ1,PEX14,PLAU,POLA1,PRDM1,PTPN7,RASSF2,RB1,RGS1,RGS2,TNFRSF11A,TNFSF9,TRAF5,UBD,VEGFA,WNT5A,ZFP36L1,ZZZ3	391 (17)
CSF1		cytokine	Activated	2.512	4.2e-15	ADGRE5,BCL2,CCL2,CCND1,CCND2,CCND3,CCR5,CD163L1,CD1A,CD209,CSF1R,CXCL3,DOK2,EGR1,EGR3,FN1,FOLR2,IL10,IL18BP,IL1A,ITGA4,ITGB3,MARCO,MERTK,MMP12,MMP9,OSCAR,PFKFB3,PLAU,PPARG,SIRPB1,SLC2A1,SLC7A5,STAB1,THBS1,TLR2,TLR6,TNFRSF11A,VEGFA	412 (16)
FGF2		growth factor	Activated	3.057	9.1e-15	ACTA2,ANGPT2,ANGPTL4,AQP3,BCL2,CCL2,CCND1,CCND2,CCND3,CHRM4,CXCL12,CXCR4,EDNRB,EGR1,ENPP2,ETV5,FABP4,FBN1,FLNA,FLT1,FN1,GPNMB,HGF,HIF1A,HPSE,ICAM1,IGFBP2,IGFBP4,INHBA,ITGA4,LMNA,MKI67,MMP1,MMP2,MMP9,NR4A2,PLAU,PPARG,RB1,RUNX2,S100A4,SDC1,SLC2A1,SNAI1,SOCS3,SPHK1,SPINK1,SPP1,SPRY2,TAGLN,TFPI,TGFB2,THBS1,TIMP3,TOP2A,VEGFA	376 (18)
CSF3		cytokine		1.172	3.65e-14	ADGRE1,BATF,BCL2,CCND2,CCND3,CD14,CDK6,CX3CR1,CXCL12,CXCL3,CXCL5,CXCR4,EDN1,EGR1,EGR3,ENPP2,ENTPD1,GADD45B,GADD45G,GPR183,HGF,ICAM1,IL10,JAK3,MMP2,MMP8,MMP9,PPARG,PRKCA,PRKCB,RARA,RGS1,S100P,SOCS3,TLR2,VEGFA	371 (13)
TNFSF11		cytokine		0.96	3.8e-13	ADGRE1,BCL2,BSG,CCL2,CCND1,CCND3,CD14,CD1A,CDC42EP4,CSF1R,CXCL3,DCSTAMP,DOK2,FOXM1,GADD45B,GCLC,GLRX,HRH2,ICAM1,IER3,IL10,IL1A,ITGB3,LSR,MMP1,MMP9,NFATC2,OSCAR,PHLDA3,POR,PRDM1,RGL1,RGS16,SDC1,SERPINB9,SLC2A1,SOCS3,SPIB,SPP1,SRXN1,TLR2,TNFRSF11A,ZC3H12C	447 (18)
EGF		growth factor	Activated	3.591	8.23e-13	ABCG2,ACOT2,AQP3,BCL2,CCND1,CCND2,CCND3,CEBPD,CKS2,CLDN7,CREM,CSF1R,CXCL5,CXCR4,DPP4,DUSP4,EDN1,EGR1,EGR3,EPHA2,FLT1,FN1,HES1,HGF,HIF1A,HPGD,ICAM1,IER3,IGFBP2,IGFBP4,IL10,IL1R2,INHBA,ITGB3,KRT19,MMP1,MMP12,MMP2,MMP9,MUC1,MUC4,MUC5B,NR4A2,PDPN,PLAU,PPARG,PTGS1,RALA,RUNX2,S100A4,SCGB1A1,SDC1,SERPINA1,SLC4A7,SNAI1,SOCS3,SPHK1,SPP1,SPRY2,THBS1,TIMP3,TNFRSF9,VCAN,VEGFA	438 (17)
IFNA2		cytokine	Activated	2.293	1.24e-12	ADGRE1,ALOX5,ANXA1,ATF5,BCL2,C1S,CCL2,CCL8,CD28,CEACAM1,CORO2A,CXCL10,CXCL11,CXCL9,DPP4,EGLN3,GEM,GPATCH11,HIF1A,HIST1H2AL,HSPA6,IFITM1,IL10,IL2RA,LAPTM4B,LGALS3BP,LILRB4,LPAR6,LY6E,MAL,MMP9,MT1L,RB1,RSAD2,SDC1,SEPT4,SERPINB9,SOCS3,UBD,VEGFA	287 (16)
IL15		cytokine	Activated	2.003	1.45e-12	ALDOC,ANXA1,AQP3,BCL2,CCL2,CCND1,CCND2,CCND3,CCR2,CD226,CD244,CD28,CD38,CD5,CD84,CDK6,CEACAM1,CKS2,CMKLR1,CORO1A,CTSW,CX3CR1,CXCL10,CXCL12,CXCR4,DPP4,EDN1,ENO2,FBP1,FYB1,G6PD,GALM,GATA3,ICAM2,ICOS,IFITM1,IL10,IL21R,IL2RA,LEP,MAF,MKI67,P2RX1,PDK1,PFKFB3,PIK3R1,PRDM1,RGS16,S1PR1,SPN,SYNPO,TLR2,TNFRSF9,TNNI2,TOP2A,VEGFA,ZFP36L1	318 (19)
IL3		cytokine	Activated	3.195	2.26e-12	ADGRE1,ADGRE5,ALDH2,ATF5,BCL2,CCL2,CCND1,CCND2,CCND3,CD14,CD1A,CD48,CREM,CSF1R,CTTN,CXCL9,CXCR4,DOK2,EGR1,EGR3,FCER1A,FCGR2B,GADD45B,GADD45G,GNAO1,HBA1/HBA2,HGF,ICAM1,IL2RA,ITGB3,JCHAIN,LILRB4,LY9,MMP1,OSM,PDE1B,PDPN,PLA2G7,RALA,RB1,SEMA7A,SLAMF7,SLC2A1,SLC2A3,SOCS3,TLR2,TNFRSF11A,TNFRSF9,VEGFA	342 (17)
IL27		cytokine	Activated	2.701	2.66e-12	ADGRE1,CCL2,CCL7,CCND2,CCND3,CCR6,CD14,CEBPD,CXCL10,CXCL11,CXCL9,DEPP1,EGR1,GADD45G,GATA3,HPGD,ICAM1,ICOS,IL10,IL18BP,IL1A,IL2RA,LAG3,MAF,PRDM1,SOCS3,SPTBN1,TNFSF14,UBD	392 (16)
AGT		growth factor		1.954	3.01e-12	ACTA2,ADGRE1,ADM,ANGPT2,ANXA1,BCL2,CCL2,CCL8,CCND1,CCND2,CCND3,CRABP2,CREM,CXCL10,CXCL3,EDN1,EDNRB,EGR1,FDFT1,FDXR,FLT1,FN1,HES1,HGF,HIF1A,HSPA1A/HSPA1B,ICAM1,IGFBP4,ITGB3,LAMB1,LDLR,LEP,MGST1,MMP2,MMP9,MSMO1,MYB,NDRG1,NR4A2,NREP,NRG1,OLR1,PIK3R1,PLAU,PPARG,PTGS1,RGS2,SCARB1,SGK1,SLC2A1,SNCA,SOCS3,SPP1,SRGAP3,TFPI,TGFB2,TGFBR1,VEGFA	477 (20)
SPP1	4.583	cytokine	Activated	2.294	4.73e-12	ABCG2,BCL2,CCL2,CDC20,CXCL12,CXCL3,CXCL5,DSP,FN1,HMOX2,ICAM1,IL10,IL1A,ITGB3,MMP1,MMP14,MMP2,MMP7,MMP9,NDRG2,PIK3R1,PLAU,POR,PPARG,RB1,RUNX2,S100A4,S100A6,SERPINF1,SNAI1,SPP1,TGFBR1,TXNRD2,VEGFA	442 (22)
EDN1	-1.259	cytokine	Activated	3.181	1.19e-11	ACTA2,ADAM19,ANXA1,ANXA6,BCL2,CCL2,CCND1,CXCR4,EDN1,EDNRB,EGR1,FN1,HIF1A,ICAM1,INHBA,ITGB3,LEP,MMP1,MMP2,MMP7,MMP9,NRG1,OLR1,PLAU,PRKCA,PRKCB,PTGS1,PXN,SDC1,SLC2A1,SOCS3,THBS1,TIMP3,VCAN,VEGFA	498 (20)
IGF1		growth factor	Activated	2.337	2.56e-11	A2M,ABCA1,ACTA2,ADM,AKR1C1/AKR1C2,ANGPT2,ASGR2,BCL2,BSG,CAMP,CCNA2,CCND1,CCND2,CCND3,CEBPD,CYFIP2,CYP27B1,DDIT4,EDN1,EGR1,FABP4,FN1,GADD45G,GPD1,HBB,HGF,HIF1A,ICAM1,IER3,IGFBP2,IGFBP4,IL10,IRS2,LEP,LPL,MKI67,MMP1,MMP14,MMP2,MUC5B,MYB,NFE2,PDLIM2,PLA2G2A,PLAU,PPARG,RUNX2,S100B,SGK1,SLC23A2,SLC25A25,SLC2A1,SOCS3,SPP1,THBS1,TRPV1,VEGFA,ZFP36L1	431 (21)
IL17A		cytokine		1.898	3.17e-10	ACTA2,BCL2,C3,CAMP,CCL2,CCND1,CD14,CEBPD,CTTN,CXCL10,CXCL12,CXCL3,CXCL5,CXCR4,ENTPD1,ICAM1,IL10,IL1A,ITPR1,LEP,LPL,MERTK,MMP1,MMP2,MMP8,MMP9,PECAM1,PLAU,PPARG,RGS16,SLC2A1,SOCS3,STEAP4,TLR2,TNFRSF11A,VEGFA	291 (14)
LEP	2.804	growth factor		1.721	4.24e-10	ACO1,ACTA2,ADAM8,ADGRE1,AGRP,AKR1C1/AKR1C2,ANGPT2,ANGPTL4,AQP3,BCL2,CCL2,CCNA2,CCND1,CD14,CXCL10,CYP27B1,EDN1,EGR1,FABP4,FLT1,GCLC,HBA1/HBA2,ICAM1,IGFBP2,IL10,IL1R2,IRS2,LDLR,LEP,LPL,MMP1,MMP12,MMP14,MMP2,MMP7,MSMO1,MUC5B,PECAM1,PNPLA2,PPARG,RETN,RUNX2,SCARB1,SELENOP,SOCS3,SPP1,STEAP4,THBS1,TIMP3,TRPV1,TSPO,VEGFA,WNT5A	425 (18)
CCL2	2.047	cytokine		1.591	4.47e-10	ABCA1,ACTA2,BCL2,CCL2,CCND1,CCR2,CXCL10,CXCL3,EGLN3,FOLR2,ICAM1,IL10,IL1A,INHBA,MKI67,MMP1,MMP2,MMP9,SCARB1,SLC40A1	278 (16)
IL18		cytokine	Activated	3.29	1.22e-09	ADAM19,AQP3,BCL2,BSG,CAMP,CCL2,CCR5,CD226,CD244,CXCL10,CXCL11,CXCL12,CXCL3,CXCL9,DDIT4,ENPP2,GADD45B,GADD45G,ICAM1,IL10,IL18BP,IL1A,IL2RA,INPP5D,MMP1,MMP9,SLC2A3,SPP1,VEGFA	388 (18)
IL21		cytokine	Activated	3.486	3.23e-09	BATF,BCL2,BSG,CALHM6,CCL24,CCND2,CD244,CD28,CD38,CXCL10,DPP4,EGR1,FCGR2B,FGL2,GATA3,HIF1A,IL10,IL21R,IL2RA,IL4I1,MKI67,MMP12,MMP2,MMP9,OASL,PRDM1,RORA,RSAD2,SOCS3	327 (17)
WNT5A	3.197	cytokine	Activated	2.071	1.53e-08	BCL2,CCL2,CCND1,CD14,CD38,CXCL12,CXCR4,DOK2,ENPP2,FLNA,FLT1,FN1,IL10,IL1A,LAMB3,MMP1,RUNX2,SDC1,SNAI1,SOCS3,SPP1,TNFRSF11A,VEGFA	371 (14)
NRG1	2.429	growth factor	Activated	3.368	1.91e-08	ABCA1,BCL2,BNIP3,CAVIN1,CCND1,CCND2,CCND3,CKS2,CXCR4,DUSP4,EDN1,EGR1,EGR3,EPHA2,FN1,HES1,HIF1A,IER3,IL10,ITGB3,MMP9,NRG1,PLAU,PXN,S100B,SLC2A1,SLC2A3,SLC4A7,SNAI1,TGFBR1,UTRN,VEGFA	422 (20)
MIF		cytokine	Activated	2.861	2.42e-08	ACTA2,ADGRE1,ATF5,CCL2,CCND1,CCR5,CCR6,CD84,CXCL3,CXCR4,DGAT2,HGF,HIF1A,ICAM1,IL10,IL2RA,ITGA4,ITIH5,MMP1,MMP2,MMP9,RETN	340 (20)
CCL11		cytokine	Activated	2.118	4.94e-08	BCL2,CCL2,CCL8,CCR2,CXCL11,CXCL12,CXCL3,CXCL5,CXCL9,DPP4,HCAR3,ICAM1,LEP,PPBP,TNFSF14	326 (18)
IL1A	-1.829	cytokine	Activated	2.183	9.09e-08	BCL2,CCL2,CCL8,CCR2,CCR6,CXCL10,CXCL12,CXCL3,CXCL5,DPP4,GNB4,ICAM1,IL10,IL1A,IL1R2,IL2RA,INHBA,ITGB3,LEP,MMP1,MMP12,MMP14,MMP2,MMP9,P2RY6,PLAU,PPARG,SERPINA1,SPP1,TLR2,WNT5A	388 (15)
WNT3A		cytokine		1.246	4.08e-07	ACTA2,BACE1,BCL2,CCND1,CCND2,CD300A,CXCL12,DDIT4,DNAJC6,EDN1,EFNB1,ETV5,FABP4,FN1,GADD45G,GPA33,GPNMB,IRS2,MEF2C,MMP14,NRG1,PMP22,PPARG,PRDM1,RUNX2,TCF4,TGFB2,THBS1,TIMP3,TMEM2,VEGFA,WNT5A	404 (22)
TGFB2	2.289	growth factor		-0.019	4.7e-07	ABCA1,ACTA2,ANGPTL4,DOCK4,EDN1,EGR1,FN1,INHBA,MMP9,MUC4,NFATC2,PECAM1,SPHK1,SPP1,TAGLN,TGFB2,THBS1,VCAN,VEGFA	434 (19)
IL1RN		cytokine		-1.751	6.35e-07	ACTA2,CCL2,CXCL10,CXCL11,CXCL3,CXCL5,HDAC9,ICAM1,IGFBP4,IL10,IL18BP,IL1A,MMP1,MMP9,OASL,RARRES1,RSAD2,SPP1,TCF7L2,UBD,VEGFA	346 (17)
IL7		cytokine		1.568	1.06e-06	BCL2,CCL2,CCND2,CCND3,CDK6,CEACAM1,CXCL3,CXCR4,DPP4,FN1,GATA3,ICOS,IL2RA,JAK3,MAF,MMP9,RGS16,RUNX2,S1PR1,SLC2A1,SOCS3,TNFRSF9	392 (21)
JAG2		growth factor		1.062	1.18e-06	C3,CCL13,CCL24,CXCL3,CXCL5,CXCL9,HES1,IL1A,MMP1,MMP12,SPP1
IGF2		growth factor		-0.042	1.21e-06	ARL4A,CCND1,CXCR4,CYP1B1,EGR1,FN1,HIF1A,IER3,IGFBP2,IGFBP4,IL10,LEP,MMP1,MMP12,NDRG1,PIK3R1,RGS16,SATB1,SELENOP,SFTPC,SOCS3,SPP1,UHRF1,VEGFA	451 (24)
BMP7		growth factor		1.475	1.36e-06	ACTA2,ADORA1,ALDH1A2,CCL2,CD207,CEBPD,EDN1,FN1,HAMP,ICAM1,IGFBP4,MMP2,NDRG1,PIK3R1,PPARG,RUNX2,S100A4,SOCS3,SPP1,VEGFA	362 (17)
C5		cytokine	Activated	2.192	1.54e-06	ACTA2,BCL2,CCL13,CCL2,CCL7,CCND1,CXCL10,CXCL3,EGR1,FCGR2B,FLT1,FN1,HGF,ICAM1,IL10,IL1A,MMP1,MMP9,ST6GAL1,VEGFA	297 (17)
CRH		cytokine		0.057	1.55e-06	BCL2,CAMP,CCNA2,EDN1,HPGD,IL10,IL2RA,LEP,SCARB1,SGK1,SLC2A1,SLC2A3,SOCS3,VEGFA	395 (23)
TIMP1		cytokine		1.897	1.76e-06	A4GALT,CD38,FLT1,HGF,MME,MMP2,MMP9,PLAU,PLTP,TIMP3	354 (18)
CXCL12	2.49	cytokine		1.584	1.85e-06	ACTA2,AKR1C3,BCL2,CCL2,CCND1,CD14,CXCL10,CXCL12,CXCR4,DPP4,EGR1,FLNA,FN1,ICAM1,IL1A,IL2RA,ITGB3,MARCKS,MMP14,MMP2,MMP9,PLAU,RUNX2,RYR1,SOCS3,TNFRSF11A	378 (21)
PRL		cytokine	Activated	3.084	2.02e-06	A2M,ABCG2,AKR1C3,BCL2,CAMK1,CCL2,CCND1,CCND3,CEBPD,CXCL10,CXCL11,CXCL9,ECM1,EGR1,FN1,GPNMB,HERPUD1,IFITM1,IL2RA,KRT19,LY6E,MGST1,MME,MMP14,PARM1,PDPN,RSAD2,SCARB1,SDC1,SOCS3,SPINK1,SPP1	406 (17)
LIF		cytokine	Activated	3.012	2.18e-06	A2M,ACTA2,BATF,CCNA2,CCND1,CEBPD,CSF1R,CXCL10,EGR1,FBP1,FN1,HES1,HGF,HIF1A,HPSE,IL2RA,LEP,LPL,MMP1,PECAM1,PPARG,SOCS3,SPP1,TMEM176A,TMEM176B,VEGFA,WNT5A	372 (19)
WNT1		cytokine		0.839	2.56e-06	ACTA2,CCND1,CCND2,CCND3,EDN1,EFNB1,EGR1,ENPP2,FN1,FZD2,GADD45G,HES1,KRT19,LY6E,PPARG,RNASE1,RUNX2,SPP1,TGFBR1,TLE1	473 (25)
DKK1		growth factor	Inhibited	-2.508	3.39e-06	ACTA2,ANGPT2,BACE1,CCND1,EPHB2,GATA3,IL10,MMP9,PPARG,RUNX2,TAGLN,TCF4,WNT5A	364 (18)
INHBA	-2.001	growth factor		-0.725	3.71e-06	ACTA2,AKR1C3,BCL2,CCL2,CCND2,CCR2,CXCR4,ECSCR,EGLN3,F13A1,FN1,FOLR2,IL10,INHBA,MAF,MMP2,MYCL,NR4A2,NRG1,PRDM1,RGS16,SFTPC,TAGLN,VAV3,VEGFA	394 (21)
WISP2		growth factor		0.543	4e-06	ACTA2,CLDN1,DSP,FABP4,FN1,GATA3,HIF1A,LAMB3,LPL,MUC1,PPARG,TGFBR1	377 (19)
TGFA		growth factor		1.372	4.91e-06	CCL2,CCND1,CXCL10,HGF,ICAM1,IGFBP4,MMP9,MUC4,NR4A2,PECAM1,PTGS1,RB1,SERPINA1,VEGFA,WNT5A	406 (20)
IL12A		cytokine		-0.659	4.95e-06	BCL2,CCND3,CXCL10,ICAM1,ICOS,IL10,IL1A,MMP2,MMP7,MMP9,PECAM1,SOCS3	299 (18)
IL22		cytokine	Activated	2.214	5.43e-06	ACTA2,BCL2,C3,CCND1,CXCL10,CXCL12,CXCL3,CXCL5,HP,IL10,IL1A,MMP1,MMP9,MUC1,MUC4,MUC5B,PTGS1,SOCS3	259 (15)
PGF		growth factor		1.27	5.57e-06	ALOX5,ANGPTL4,BCL2,CCL2,CXCR4,EDN1,EGR1,FLT1,HIF1A,MMP9	393 (19)
IL11		cytokine		1.86	7.46e-06	A2M,BCL2,CEBPD,FABP4,ICAM1,IL10,MMP1,PPARG,SOCS3,SPHK1,SPP1,WNT5A	275 (17)
TNFSF14	1.224	cytokine		0.66	8.64e-06	ADAM8,CXCL10,CXCL11,CXCL12,CXCL3,CXCL5,ICAM1,INHBA,MMP9	279 (17)
TGFB3		growth factor	Activated	2.637	1.16e-05	ACTA2,ADAM19,BCL2,FN1,HTRA1,ITGB3,LTBP2,MMP1,MMP2,MMP9,MYO10,SDC3,SNAI1,TAGLN,THBS1,TIMP3,VEGFA	465 (19)
BMP4		growth factor		0.841	1.52e-05	ABCG2,ACTA2,ADGRG1,ALDH1A2,BCL2,CCND1,DEPP1,GATA3,HAMP,HES1,ITGA4,KRT7,MMP14,PPARG,PRR5,RUNX2,S100P,SCARB1,SLC40A1,SNAI1,TAGLN,TRPV2,VEGFA,WNT5A	407 (24)
GDF2		growth factor		1.825	1.62e-05	ABCG2,ANKH,CXCL12,CXCR4,EDN1,EMB,ENPP2,GADD45B,HAMP,HIF1A,HTRA1,MMP9,NINJ1,SERPINF1,SPP1	297 (15)
FGF1		growth factor		0.688	2.27e-05	ADGRE1,CCND1,CELA2A,DNMT1,EDN1,EGR1,FZD2,GADD45G,GCLC,ICAM1,MKI67,NR4A2,SPP1,TCF4,TGFB2,THBS1,TIMP3,VEGFA	366 (18)
HBEGF		growth factor	Activated	2.985	2.37e-05	ANGPTL4,BCL2,CCND1,CCND2,CSF1R,CXCR4,EGR1,MMP9,MUC1,VEGFA	409 (21)
BMP6		growth factor		1.933	3.16e-05	ACTA2,ALDH1A2,CHD3,CYP1B1,ETV5,FRMD4B,GNB4,HAMP,IL1A,INHBA,PCOLCE2,PMP22,SNAI1,TAGLN,VEGFA	236 (12)
ANGPT2	-1.796	growth factor		1.306	3.8e-05	ACTA2,ARL4C,BCL2,EDN1,FN1,GSTT1,HIF1A,HSPA1A/HSPA1B,ICAM1,LEP,MGST1,MMP1,MMP2,MMP7,MMP9,OLR1,PLAU,POLA1,PROS1,SERPING1,SNAI1,SRXN1,THBS1	374 (17)
KITLG		growth factor		1.473	4.21e-05	ALOX5,BCL2,CCL2,CCNA2,CCND3,CD14,CXCL3,CXCR4,DHCR24,EDNRB,EGR1,GAS6,IL10,IL1A,ITGB3,LDLR,LY6E,MARCO,MEF2C,MME,MMP2,MYB,OSM,PRKCA,PRKCB,SLC44A2	393 (21)
Ccl2		cytokine		1.073	4.24e-05	CCR2,CD14,CXCL10,CXCL3,FABP4,HGF,IL10,ITGB3,LEP,LPL,PPARG	394 (14)
GRN		growth factor		0.463	5.71e-05	BCL2,CCND1,FZD2,ICAM1,IL10,VEGFA	413 (19)
FGF7		growth factor	Activated	2.561	8.17e-05	CCND1,CEBPD,ETV5,FOXM1,IL1A,MMP9,PLAU,RUNX2,SDC1,SFTPC,SPRY2,VEGFA	367 (19)
IL19		cytokine		1	8.48e-05	CCL2,CXCR4,FN1,IL10,MMP1,MMP9	351 (20)
IFNB1		cytokine		1.313	9.61e-05	BCL2,CCL2,CCL7,CCR5,CD14,CD38,CREM,CXCL10,CXCL11,CXCL3,CXCL9,DEFB1,FBN1,GNB4,IFITM1,IL10,ITGB3,LAMB1,MCM10,MMP2,MMP9,NNMT,PKP2,RND3,RSAD2,SIRPB1,SPRY2,THBS1,ZDHHC14	308 (14)
EPO		cytokine		0.603	0.000115	ANGPT2,BCL2,CCND2,CCND3,CD52,CHIT1,CXCL12,CXCR4,DCSTAMP,DHCR24,EDN1,EGR1,GATA3,HBA1/HBA2,HBB,ITGA4,LDLR,LY6E,MMP2,MYB,NFE2,OSM,PDLIM2,PRKCA,PRKCB,SLC44A2,SOCS3,SPP1,VEGFA	377 (19)
CTGF		growth factor		1.131	0.000117	BCL2,CCND1,EGLN3,EGR1,FN1,FZD2,HAMP,HES1,HIF1A,MMP1,MMP14,MMP2,MMP9,TIMP3,VEGFA	438 (23)
MSTN		growth factor		0.333	0.000133	ACTA2,FN1,HAMP,HIF1A,HIST1H4C,INHBA,LEP,MEF2C,SLC2A1,VEGFA	448 (20)
PDGFB		growth factor		1.53	0.000133	ACTA2,EGR1,FN1,ICAM1,MMP2,MMP9,S1PR2,SERPINF1,SPP1,THBS1,VEGFA	425 (23)
IL17F		cytokine		0.443	0.000143	CCL2,CXCL10,CXCL3,CXCL5,CXCR4,ICAM1,LPL,MMP1	354 (14)
CCL18		cytokine		1.057	0.000152	MMP2,MMP9,S100A4,SNAI1	156 (7)
TNFSF13B		cytokine		1.771	0.000155	BCL2,CCL2,CCND2,FCGR2B,GPR183,ICAM1,IL10,LEP,MMP9,PRDM1,SPP1	340 (19)
BDNF		growth factor		0.927	0.000178	ACOT7,BCL2,CAMK1G,CCND1,CCND2,CSPG4,CXCR4,CYGB,DUSP4,EGR1,EPB41L2,FLNA,FSCN1,GNAO1,HIST1H2AL,ITPR1,KCNIP2,LEP,MALAT1,MMP1,MYO6,NMB,PFKFB3,PLTP,SPP1,SPRY2,STXBP1,TAGLN,THBS1,TRIB2	393 (22)
JAG1		growth factor	Activated	2.135	0.000219	ACTA2,CCND1,DUSP8,HES1,ITGB3,RUNX2,SPP1,TAGLN	425 (21)
GDF15		growth factor		0.6	0.000235	CCND1,CCR2,HAMP,PLAU,RND3,TIMP3	401 (19)
NGF		growth factor		1.912	0.000236	A2M,BCL2,CCND1,DUSP4,EGLN3,EGR1,ETV5,HAMP,LDLR,MAP3K12,MMP2,MMP9,MT1A,PPARG,S1PR2,SH3RF1,SLC40A1,TRPV1,TXN,VEGFA,WNT5A	423 (22)
IL32		cytokine		0.713	0.000294	BCL2,CCL2,CXCL3,DCSTAMP,ICAM1,IL10,IL1A,MMP2,MMP9,OSCAR	279 (15)
CTF1		cytokine		0.352	0.000394	A2M,CEBPD,LEP,MMP1,PNPLA2,PPARG,SOCS3	298 (16)
FGF16		growth factor			0.000401	MMP2,MMP9,SNAI1	194 (7)
NOV		growth factor		0	0.000417	CCL2,HES1,MMP1,MMP2,MMP9,RUNX2	310 (20)
IFNA8		cytokine		1.961	0.000463	CCL8,CXCL10,CXCL11,CXCL9,HAMP	238 (10)
IFNA16		cytokine		1.961	0.000463	CCL8,CXCL10,CXCL11,CXCL9,HAMP	204 (7)
Il3		cytokine		0.843	0.000516	ADGRE1,ATF5,BCL2,CCND2,CCND3,CD14,CSF1R,EGR1,MYB,OSM,SPP1	434 (20)
FGF9		growth factor		0.747	0.000542	CCND1,CCND3,GCLC,PECAM1,RUNX2,VEGFA	301 (19)
BMP2		growth factor		1.683	0.00058	ACTA2,ALDH1A2,BCL2,BMP2K,BSG,CCND1,CXCL12,FABP4,FN1,GADD45B,HAMP,MEF2C,MMP9,PLXNA2,PPARG,RUNX2,SPP1,TAGLN,TIMP3,VCAN,VEGFA	403 (22)
FGF19		growth factor			0.000612	CCND1,EGR1,FBP1,G0S2,LEP,MME,MMP12,RGS16,RGS2,SERPINA1,SGK1,SLC2A5	250 (17)
FGF10		growth factor		0.104	0.000749	ANXA1,CYP1B1,LDLR,MMP14,S100A13,S100A6,SNAI1,SPRY2,TIMP3	196 (7)
CX3CL1		cytokine		1.41	0.000878	HIF1A,ICAM1,IL1A,MMP2,MMP9,PPARG	373 (17)
NAMPT		cytokine		1.144	0.000878	CXCL10,MMP1,MMP9,PECAM1,TFPI,TGFB2	402 (18)
PF4		cytokine		0.861	0.000878	ACTA2,CCL2,CXCL3,ICAM1,IL1A,SPHK1	292 (19)
Cxcl3		cytokine			0.000968	CEBPD,FABP4,PPARG	218 (7)
CLEC11A		growth factor			0.000988	ALOX5,ANXA1,BCL2,CCR5,CD244,CXCL12,PMP22,RUNX2,S100A6	221 (10)
GH1		growth factor		1.52	0.00102	BCL2,CCND3,CEBPD,CXCR4,EGR1,FN1,LDLR,MGST1,MYB,RETN,SATB1,SNAI1,SOCS3,SPP1	378 (19)
CXCL3	-1.605	cytokine		0.116	0.00117	CXCL10,CXCL3,ICAM1,ITGA6,PLA2G2A	251 (14)
INHA		growth factor		0.661	0.00119	ACTA2,BCL2,CCND2,CYP1B1,IGFBP4,INHBA,ITGA9,KRT19,LMNA,MMP2,MYO7A,PIK3R1,SGK1	251 (12)
VEGFC		growth factor		1.941	0.00123	BCL2,CTTN,CXCR4,ITGA4	175 (7)
FGF8		growth factor		1.98	0.00125	CCL2,CCND1,CRIP1,ETV5,LAMB3,MKI67,PCOLCE2,RUNX2,SLC27A3,SPP1,SPRY2,THBS1	312 (17)
TNFSF12		cytokine	Activated	2.15	0.0013	ADAM8,CCL2,CCL24,CCND1,CCR5,CXCL10,CXCL3,ICAM1,IL1R2,MEF2C,MMP1,MMP12,MMP9	284 (17)
CXCL8		cytokine		0.531	0.00141	ABCG2,ACKR3,ANXA1,BCL2,CPE,CXCL3,ICAM1,IL2RA,MMP2,MMP9,TGFBR1	256 (16)
PDGFD		growth factor			0.00187	CXCR4,MMP1,VEGFA	303 (14)
ANGPT1		growth factor		0.551	0.00239	ANGPT2,BCL2,CCL2,CCND1,DUSP4,ICAM1,VEGFA	294 (19)
SCGB1A1	-1.502	cytokine		-1.172	0.00248	C3,FN1,MMP14,MMP2,MMP9	326 (18)
IFNL1		cytokine		1.269	0.00263	CXCL10,CXCL11,CXCL9,GPATCH11,IFITM1,IL10,LGALS3BP,OASL,RSAD2,TLR2	377 (14)
NRG2		growth factor			0.00327	BCL2,BNIP3,CCND3,EDN1,EGR1,HES1,IER3,TGFBR1,VEGFA	407 (20)
IFNA10		cytokine			0.00334	CCL8,CXCL10,CXCL11,CXCL9	204 (7)
IFNA21		cytokine			0.00334	CCL8,CXCL10,CXCL11,CXCL9	204 (7)
IFNA5		cytokine			0.00334	CCL8,CXCL10,CXCL11,CXCL9	204 (7)
IFNA7		cytokine			0.00334	CCL8,CXCL10,CXCL11,CXCL9	204 (7)
IFNA14		cytokine			0.00334	CCL8,CXCL10,CXCL11,CXCL9	204 (7)
IFNA6		cytokine			0.00334	CCL8,CXCL10,CXCL11,CXCL9	204 (7)
FAM3B	-1.649	cytokine			0.00379	FN1,IER3,IGFBP4,KRT19,RNASE1
VEGFD		growth factor			0.00487	BCL2,CCND1,MMP12	247 (12)
CCL7	1.514	cytokine			0.00487	CEACAM5,ICAM1,IL10	186 (8)
FLT3LG		cytokine		0.735	0.005	ADGRE5,CCR5,CXCL3,ICAM1,IL10,IL2RA,SPN,TCF4	371 (19)
IFNA4		cytokine		1.803	0.00539	CCL8,CXCL10,CXCL11,CXCL9,LILRB4,OASL,RSAD2	248 (13)
FGF21		growth factor		-0.82	0.00539	DGAT2,EGR1,IRS2,LDLR,LEP,MYLIP,SLC2A1	367 (19)
FASLG		cytokine		-0.447	0.00539	CCL2,EGR1,IL10,RUNX2,TGFB2,VEGFA	336 (20)
IL12B		cytokine		1.844	0.00556	CCR5,CEBPD,CXCL10,ICAM1,IL10,IL1A,INPP5D,SOCS3	313 (19)
IL17D		cytokine		0.625	0.00564	CD38,CXCL10,IFNLR1,SOCS3	84 (5)
MDK		growth factor		-1.131	0.00564	ACTA2,BCL2,CXCL3,TAGLN	161 (7)
CCL25		cytokine			0.00643	BIRC7,MMP1
IL33		cytokine		0.736	0.00684	ABCA1,CCL2,CCR2,CXCL10,CXCL3,FLT1,GATA3,HIF1A,IL10,MUC5B,SCARB1	328 (19)
FGF3		growth factor			0.00706	MMP2,MMP9,PLAU	418 (19)
Ccl6		cytokine			0.00706	MMP2,MMP9,SERPINA1
MYDGF		cytokine			0.00706	GATA3,IL10,MAF
TSLP		cytokine		1.091	0.00713	ABCA1,CXCL9,ICAM1,IL10,IL2RA,MKI67	286 (17)
CD70		cytokine		0.849	0.0088	CCND2,CXCL10,IL2RA,PRDM1	340 (20)
TNFSF13		cytokine		1.293	0.00924	BCL2,CCND2,CDK6,MAF,PRDM1,RB1	316 (16)
IL20		cytokine			0.00973	MMP12,MMP9,TNFRSF11A	294 (11)
GHRL		growth factor		0.278	0.012	AGRP,BCL2,EDN1,LEP,LPL,PPARG,PTPRN2,SPP1
CXCL9	1.649	cytokine			0.0125	IL10,MMP9
THPO		cytokine		1.081	0.0142	CCNA2,CCND1,CCND2,CCND3,CTTN,ITGB3,VEGFA
CNTF		cytokine		0.902	0.0148	A2M,CEBPD,EGR1,IL1A,LEP,MMP1,PDE1B,SOCS3,WNT5A
PDGFC		growth factor		1.131	0.0154	ACTA2,CCND1,FLT1,VEGFA
GDNF		growth factor		1.526	0.0155	CCND1,EGR1,ETV5,FN1,GZF1,ITGA6,NRN1,SPHK1
IFNA1/IFNA13		cytokine	Activated	2.376	0.0156	CCL8,CXCL10,CXCL11,CXCL9,GEM,IFITM1,RSAD2
CXCL1		cytokine			0.0166	ICAM1,LEP,SOCS3
IFNL3		cytokine			0.0181	IFNLR1,IL2RA,MMP9,TLR2
IL23A		cytokine		-0.171	0.0181	CLEC5A,CXCL10,HP,ICOS,IL10
TNFSF10		cytokine		-0.936	0.0193	ANGPT2,BCL2,CD14,CXCR4,IFITM1,IL2RA,MMP2,MMP9,PLAU,VEGFA
FGF13		growth factor			0.0201	MMP9,VEGFA
EBI3		cytokine		1.348	0.0244	CCND2,CCND3,CCR6,GADD45G,ICAM1,IL10
IFNA17		cytokine			0.0256	CXCL10,CXCL11,CXCL9
IL37		cytokine			0.0256	CXCL10,CXCL3,IL1A
IFNE		cytokine			0.0257	CXCL10,CXCL11,CXCL9,IL10,SLC2A1
CCL5		cytokine		-0.132	0.0262	ADGRE5,CCL2,CCR5,CXCL3,CYP1B1,MMP9,OLR1,SGK1
GDF9		growth factor		-0.914	0.0286	INHBA,ITGA6,PLAU,PXN,VCAN
WISP3		growth factor			0.0293	ICAM1,SNAI1
AIMP1		cytokine			0.031	CCL2,ICAM1,IL10
INHBB		growth factor			0.0368	HAMP,HGF,THBS1
CXCL2		cytokine			0.0368	CXCL10,CXCL3,ICAM1
CXCL6		cytokine			0.0397	HAMP,MMP9
BMP5		growth factor			0.0397	CCND2,SNAI1
TNFSF15	2.057	cytokine		1.98	0.0455	HAMP,IL2RA,LEP,MMP9
CXCL17		cytokine			0.0471	GPR35
Ctf2		cytokine			0.0471	SOCS3
CCL14		cytokine			0.0471	HAMP
BMP8B		growth factor			0.0471	HAMP
