# Supplementary material for: M1hot tumor-associated macrophages boost tissue-resident memory T cells infiltration and survival in human lung cancer
Source: J Immunother Cancer. 2020 Jul 21;8(2):e000778. doi: 10.1136/jitc-2020-000778 (PMC7375465; doi:10.1136/jitc-2020-000778)
Supplement: Supplementary data [file jitc-2020-000778supp003.xlsx]

## Sheet: Survival UoS LUAD 
Supplementary Table 6: Data of overall survival in a NSCLC adenocarcinoma (LUAD) retrospective cohort of University of Southampton UoS/Southampton Univ. Hospital
Anonimized ID	Gender	Age	Dead/Alive	Combined survival	CXCL9 score
LUAD-2007-001	M	51	1	367	1
LUAD-2007-002	F	69	1	417	2
LUAD-2007-003	M	42	1	342	2
LUAD-2007-004	M	89	1	614	2
LUAD-2007-005	F	56	1	161	2
LUAD-2007-006	F	73	1	996	2
LUAD-2007-007	M	74	0	3065	2
LUAD-2007-008	M	73	1	511	2
LUAD-2007-009	M	66	0	3060	2
LUAD-2007-010	F	71	1	263	2
LUAD-2007-011	M	59	NA	617	2
LUAD-2007-012	M	53	1	253	2
LUAD-2007-013	M	77	1	1108	2
LUAD-2007-014	F	60	1	1153	2
LUAD-2007-015	F	76	0	3032	2
LUAD-2007-016	M	61	1	710	2
LUAD-2007-017	M	71	1	544	1
LUAD-2007-018	M	52	0	3018	2
LUAD-2007-019	F	74	1	1611	2
LUAD-2007-020	M	65	1	NA	2
LUAD-2007-021	M	50	1	1172	1
LUAD-2007-022	F	67	1	1390	2
LUAD-2007-023	F	74	1	386	3
LUAD-2007-024	M	72	1	36	2
LUAD-2007-025	M	74	1	10	2
LUAD-2007-026	M	63	1	2111	2
LUAD-2007-027	F	79	0	2975	2
LUAD-2007-028	F	66	0	2963	2
LUAD-2007-029	M	61	0	2960	2
LUAD-2007-030	M	65	0	2955	1
LUAD-2007-031	M	38	0	NA	1
LUAD-2007-033	M	83	1	544	3
LUAD-2007-034	F	67	1	908	2
LUAD-2007-035	F	53	1	1482	2
LUAD-2007-036	F	63	0	2934	2
LUAD-2007-037	M	71	1	81	2
LUAD-2007-038	M	76	1	9	2
LUAD-2007-039	M	79	1	136	2
LUAD-2007-040	M	80	1	371	2
LUAD-2007-041	F	67	0	2900	1
LUAD-2007-042	M	71	0	2897	2
LUAD-2007-044	M	74	1	496	2
LUAD-2007-045	M	63	1	151	2
LUAD-2007-046	F	47	1	390	2
LUAD-2007-047	F	64	1	171	2
LUAD-2007-048	M	64	1	493	2
LUAD-2007-049	F	66	1	327	2
LUAD-2007-050	F	62	0	2857	3
LUAD-2007-051	F	76	1	1565	1
LUAD-2007-052	M	70	1	1050	2
LUAD-2007-053	M	69	0	2829	2
LUAD-2007-054	M	68	1	359	2
LUAD-2007-055	M	61	1	1587	2
LUAD-2007-056	M	43	1	2047	2
LUAD-2007-057	M	71	NA	750	2
LUAD-2007-058	F	51	1	2164	2
LUAD-2007-059	F	60	0	2764	2
LUAD-2007-060	F	42	1	1441	1
LUAD-2008-061	M	63	1	1	2
LUAD-2008-062	F	60	1	299	1
LUAD-2008-063	F	79	1	473	2
LUAD-2008-064	M	73	1	34	2
LUAD-2008-065	F	49	NA	2067	2
LUAD-2008-066	F	63	1	289	2
LUAD-2008-067	F	54	1	355	1
LUAD-2008-068	F	84	0	2715	3
LUAD-2008-069	F	71	0	2711	2
LUAD-2008-070	F	71	0	2703	2
LUAD-2008-071	M	67	1	684	1
LUAD-2008-072	M	68	1	709	2
LUAD-2008-073	F	65	0	2681	2
LUAD-2008-074	F	65	1	1713	2
LUAD-2008-075	F	63	0	2676	2
LUAD-2008-077	F	70	0	2669	2
LUAD-2008-078	M	53	0	NA	1
LUAD-2008-079	F	75	0	2667	2
LUAD-2008-080	F	58	NA	1589	1
LUAD-2008-081	M	47	1	472	2
LUAD-2008-082	F	81	1	1326	2
LUAD-2008-083	F	71	1	215	2
LUAD-2008-084	M	55	1	522	2
LUAD-2008-085	F	82	1	664	2
LUAD-2008-086	F	70	1	2393	3
LUAD-2008-087	M	67	1	688	2
LUAD-2008-088	M	58	1	394	2
LUAD-2008-089	M	74	1	1818	1
LUAD-2008-090	F	62	0	2571	2
LUAD-2008-091	F	69	0	NA	2
LUAD-2008-092	M	72	1	337	2
LUAD-2008-093	F	63	1	1183	2
LUAD-2008-094	M	76	1	1485	2
LUAD-2008-095	F	79	1	206	2
LUAD-2008-096	F	69	0	2536	2
LUAD-2008-097	F	71	0	2535	2
LUAD-2008-098	M	51	1	2090	2
LUAD-2008-099	F	54	0	2533	2
LUAD-2008-101	M	73	1	2132	2
LUAD-2008-102	M	75	0	2522	1
LUAD-2008-103	M	58	1	1161	2
LUAD-2008-104	M	71	1	1261	2
LUAD-2008-105	F	76	1	1970	2
LUAD-2008-106	M	81	1	895	2
LUAD-2008-107	F	64	0	2500	2
LUAD-2008-108	F	77	1	605	3
LUAD-2008-109	M	59	0	2492	2
LUAD-2008-110	F	55	1	62	3
LUAD-2008-111	F	75	0	2470	2
LUAD-2008-112	F	69	0	2466	2
LUAD-2008-113	M	73	1	730	2
LUAD-2008-114	F	67	1	385	2
LUAD-2008-116	M	63	1	31	1
LUAD-2008-117	F	49	0	2469	2
LUAD-2008-118	F	67	0	2457	3
LUAD-2008-119	F	73	0	2450	2
LUAD-2008-120	M	62	1	569	2
LUAD-2008-121	F	79	1	494	2
LUAD-2008-122	F	67	0	2449	3
LUAD-2008-123	F	70	0	2445	2
LUAD-2008-124	M	72	0	NA	2
LUAD-2008-125	M	61	1	2248	1
LUAD-2008-126	M	72	1	209	1
LUAD-2008-127	F	64	1	15	1
LUAD-2008-128	M	83	1	1209	2
LUAD-2008-129	F	63	1	979	3
LUAD-2008-130	F	58	0	2420	2
LUAD-2008-131	M	73	1	144	1
LUAD-2008-132	M	78	1	779	2
LUAD-2008-133	F	58	0	2408	2
LUAD-2008-134	M	44	1	1662	3
LUAD-2008-135	M	70	0	2401	2
LUAD-2008-136	M	78	1	279	2
LUAD-2008-137	F	76	1	288	3
LUAD-2008-138	F	59	1	61	1
LUAD-2008-139	F	75	0	2389	2
LUAD-2008-140	M	69	1	6	2
LUAD-2008-141	M	61	1	35	2
LUAD-2008-143	F	76	1	2139	2
LUAD-2009-144	M	70	1	2026	2
LUAD-2009-145	M	63	0	2364	2
LUAD-2009-146	F	51	0	2360	3
LUAD-2009-147	M	59	1	89	2
LUAD-2009-148	M	56	1	467	1
LUAD-2009-149	F	58	0	2346	2
LUAD-2009-150	F	61	1	411	3
LUAD-2009-151	M	72	1	51	1
LUAD-2009-152	F	72	1	1386	1
LUAD-2009-153	F	60	0	2322	2
LUAD-2009-154	F	54	1	1187	2
LUAD-2009-155	M	88	1	7	2
LUAD-2009-156	M	54	1	1073	2
LUAD-2009-157	F	46	0	2304	2
LUAD-2009-159	M	57	0	2302	3
LUAD-2009-160	F	59	1	863	1
LUAD-2009-161	M	51	0	2296	1
LUAD-2009-162	F	60	0	2295	2
LUAD-2009-163	F	63	0	2294	2
LUAD-2009-164	M	84	1	1184	2
LUAD-2009-165	F	60	0	2288	1
LUAD-2009-166	M	62	0	2284	2
LUAD-2009-167	M	72	0	2284	2
LUAD-2009-168	F	81	1	814	1
LUAD-2009-169	M	81	1	1441	2
LUAD-2009-171	M	76	1	44	2
LUAD-2009-172	M	73	0	2260	2
LUAD-2009-173	F	68	0	2253	2
LUAD-2009-174	M	66	0	NA	2
LUAD-2009-175	M	56	0	2247	2
LUAD-2009-176	M	64	1	398	2
LUAD-2009-177	F	62	0	2234	1
LUAD-2009-178	M	69	1	345	2
LUAD-2009-179	M	77	0	2226	2
LUAD-2009-180	M	61	0	2225	2
LUAD-2009-182	F	70	1	368	1
LUAD-2009-183	M	67	1	1187	2
LUAD-2009-184	M	81	1	1265	2
LUAD-2009-185	M	71	1	96	2
LUAD-2009-186	M	68	0	2210	3
LUAD-2009-187	F	67	1	1409	2
LUAD-2009-188	M	76	0	2185	3
LUAD-2009-189	F	83	0	2184	2
LUAD-2009-190	M	82	1	1656	3
LUAD-2009-191	F	62	0	2170	2
LUAD-2009-192	M	80	1	48	1
LUAD-2009-193	M	65	1	1328	1
LUAD-2009-194	F	69	1	1110	2
LUAD-2009-195	F	55	0	2154	2
LUAD-2009-196	F	55	0	2149	2
LUAD-2009-197	F	65	1	115	1
LUAD-2009-198	M	61	0	2143	2
LUAD-2009-200	F	84	0	2137	2
LUAD-2009-201	F	88	1	1784	1
LUAD-2009-202	F	60	0	2128	2
LUAD-2009-203	M	71	0	2121	2
LUAD-2009-204	M	71	0	2121	2
LUAD-2009-205	F	70	0	NA	1
LUAD-2009-206	F	58	0	2119	3
LUAD-2009-207	F	83	0	NA	1
LUAD-2009-208	M	70	1	540	2
LUAD-2009-209	M	61	1	639	3
LUAD-2009-210	F	74	1	287	1
LUAD-2009-211	M	72	1	324	3
LUAD-2009-212	M	77	1	22	1
LUAD-2009-213	M	66	1	1514	2
LUAD-2009-214	F	66	1	50	1
LUAD-2009-215	M	71	1	480	1
LUAD-2009-217	F	78	1	862	2
LUAD-2009-218	M	77	1	146	2
LUAD-2009-219	F	78	0	2074	2
LUAD-2009-220	F	61	1	593	3
LUAD-2009-221	F	66	1	1030	3
LUAD-2009-222	M	67	1	908	1
LUAD-2009-223	F	70	1	1360	1
LUAD-2009-224	M	63	1	547	1
LUAD-2009-225	M	57	1	1598	2
LUAD-2009-226	M	56	1	292	2
LUAD-2009-227	M	75	0	1468	2
LUAD-2009-229	F	63	1	834	2
LUAD-2009-230	F	61	NA	35	2
LUAD-2009-231	F	59	0	2035	2
LUAD-2009-232	F	59	1	178	1
LUAD-2009-233	M	73	NA	652	2
LUAD-2009-234	M	66	1	1019	2
LUAD-2009-235	NA	NA	NA	0	2
LUAD-2010-236	F	74	1	1763	1
LUAD-2010-237	M	55	0	1990	1
LUAD-2010-238	M	65	0	1990	2
LUAD-2010-239	M	76	0	1987	2
LUAD-2010-240	F	78	0	1986	3
LUAD-2010-241	M	79	0	1982	2
LUAD-2010-242	M	72	0	NA	1
LUAD-2010-243	F	45	1	237	2
LUAD-2010-245	F	69	1	402	2
LUAD-2010-246	M	67	0	1946	2
LUAD-2010-247	M	68	0	NA	2
LUAD-2010-248	M	60	1	1080	1
LUAD-2010-249	M	75	0	NA	1
LUAD-2010-250	F	71	0	1926	3
LUAD-2010-251	F	69	1	911	2
LUAD-2010-252	M	72	1	589	2
LUAD-2010-253	F	85	1	299	1
LUAD-2010-254	F	75	0	1919	2
LUAD-2010-255	F	61	1	285	2
LUAD-2010-256	M	60	1	814	2
LUAD-2010-257	M	65	1	646	1
LUAD-2010-258	F	78	0	NA	1
LUAD-2010-259	F	55	1	494	2
LUAD-2010-260	F	77	0	1909	1
LUAD-2010-261	F	52	0	1905	2
LUAD-2010-262	F	67	0	NA	2
LUAD-2010-263	F	66	0	1898	3
LUAD-2010-264	M	79	0	1897	3
LUAD-2010-265	F	62	0	1896	1
LUAD-2010-266	F	67	1	175	2
LUAD-2010-267	F	56	1	290	1
LUAD-2010-268	M	75	1	154	2
LUAD-2010-269	M	67	1	836	2
LUAD-2010-270	M	65	1	752	2
LUAD-2010-271	M	79	0	1874	2
LUAD-2010-272	M	75	0	1871	3
LUAD-2010-273	M	68	0	NA	1
LUAD-2010-274	F	81	1	483	1
LUAD-2010-275	F	77	0	1850	2
LUAD-2010-276	M	60	1	1282	2
LUAD-2010-277	F	70	0	1848	2
LUAD-2010-278	F	78	1	1592	3
LUAD-2010-279	F	78	0	NA	2
LUAD-2010-280	F	80	0	1836	2
LUAD-2010-282	F	73	0	1833	2
LUAD-2010-283	F	64	1	969	2
LUAD-2010-284	M	67	1	696	2
LUAD-2010-285	M	65	1	788	2
LUAD-2010-286	F	71	0	1819	3
LUAD-2010-287	M	57	1	620	2
LUAD-2010-288	M	62	0	1815	3
LUAD-2010-289	F	83	0	1814	2
LUAD-2010-290	F	70	0	NA	2
LUAD-2010-291	F	63	1	691	2
LUAD-2010-292	F	64	1	663	2
LUAD-2010-293	F	69	0	1807	2
LUAD-2010-294	M	73	1	140	1
LUAD-2010-295	F	56	0	1804	3
LUAD-2010-296	F	81	0	1801	1
LUAD-2010-297	M	59	0	1800	2
LUAD-2010-299	M	75	NA	38	2
LUAD-2010-300	F	70	1	393	1
LUAD-2010-301	M	59	0	NA	2
LUAD-2010-302	F	70	0	1780	3
LUAD-2010-303	M	51	1	785	2
LUAD-2010-304	M	69	1	1650	2
LUAD-2010-305	M	74	0	1777	2
LUAD-2010-306	M	61	0	1771	2
LUAD-2010-307	F	70	0	1764	2
LUAD-2010-308	F	78	1	1325	1
LUAD-2010-310	F	67	0	1737	2
LUAD-2010-312	M	73	1	149	3
LUAD-2010-313	M	54	0	NA	3
LUAD-2010-314	M	76	1	841	3
LUAD-2010-315	F	64	0	1723	2
LUAD-2010-316	F	64	0	NA	2
LUAD-2010-317	M	63	0	1720	2
LUAD-2010-318	M	60	0	NA	1
LUAD-2010-319	M	72	0	1715	3
LUAD-2010-320	M	61	1	473	2
LUAD-2010-321	F	58	0	1713	3
LUAD-2010-322	F	71	0	NA	3
LUAD-2010-323	M	54	1	996	2
LUAD-2010-325	M	51	1	630	1
LUAD-2010-326	M	79	1	489	3
LUAD-2010-327	M	76	1	750	1
LUAD-2010-328	M	64	1	460	1
LUAD-2010-329	M	60	0	NA	2
LUAD-2010-330	M	59	1	598	2
LUAD-2010-331	M	56	0	NA	2
LUAD-2010-332	M	67	0	NA	2
LUAD-2010-333	F	66	0	1678	3
LUAD-2010-334	F	72	1	553	2
LUAD-2010-335	F	63	1	1134	2
LUAD-2010-336	F	56	1	715	1
LUAD-2010-337	F	66	1	774	2
LUAD-2010-338	M	49	0	1661	1
LUAD-2010-339	F	79	1	423	1
LUAD-2010-340	F	66	0	1660	2
LUAD-2010-341	M	63	0	1660	1
LUAD-2010-342	M	65	1	866	1
LUAD-2010-343	M	71	0	1657	2
LUAD-2011-344	M	76	0	NA	2
LUAD-2011-345	F	63	NA	71	3
LUAD-2011-347	M	63	1	1020	2
LUAD-2011-348	F	51	1	1159	2
LUAD-2011-349	M	72	1	618	2
LUAD-2011-350	F	72	0	1619	2
LUAD-2011-351	F	56	1	808	2
LUAD-2011-352	F	45	1	538	2
LUAD-2011-353	M	63	1	431	2
LUAD-2011-354	F	50	0	1612	2
LUAD-2011-355	F	79	1	35	2
LUAD-2011-356	F	73	1	847	2
LUAD-2011-357	M	72	1	470	2
LUAD-2011-360	F	63	1	222	2
LUAD-2011-361	M	68	0	1580	2
LUAD-2011-362	M	68	0	1570	2
LUAD-2011-363	F	64	0	1568	1
LUAD-2011-364	M	68	0	1567	1
LUAD-2011-365	F	69	1	1320	1
LUAD-2011-366	F	61	1	402	3
LUAD-2011-367	M	66	1	464	1
LUAD-2011-368	M	50	0	1555	1
LUAD-2011-369	M	60	0	1555	2
LUAD-2011-370	M	68	NA	19	2
LUAD-2011-371	M	62	0	1546	1
LUAD-2011-372	M	76	0	1540	2
LUAD-2011-373	F	54	0	1539	2
LUAD-2011-374	F	68	1	1304	2
LUAD-2011-375	F	74	0	1534	2
LUAD-2011-376	M	69	0	1533	2
LUAD-2011-377	F	71	0	1533	2
LUAD-2011-378	F	70	0	1533	1
LUAD-2011-379	F	49	1	30	1
LUAD-2011-380	M	80	0	1527	1
LUAD-2011-381	F	68	0	1526	1
LUAD-2011-382	F	71	1	577	2
LUAD-2011-383	M	50	0	1520	1
LUAD-2011-384	F	57	1	565	2
LUAD-2011-385	M	57	0	1518	3
LUAD-2011-386	M	54	1	357	2
LUAD-2011-387	M	73	NA	27	2
LUAD-2011-388	M	92	1	1514	2
LUAD-2011-389	M	52	0	1511	3
LUAD-2011-390	F	63	1	226	3
LUAD-2011-391	F	65	0	1506	2
LUAD-2011-392	F	74	NA	437	1
LUAD-2011-393	M	54	1	615	1
LUAD-2011-394	M	75	0	1496	3
LUAD-2011-396	F	77	1	975	1
LUAD-2011-397	M	69	1	20	2
LUAD-2011-398	M	65	1	89	2
LUAD-2011-399	F	66	0	1478	3
LUAD-2011-400	F	73	0	1477	2
LUAD-2011-401	F	72	0	1476	2
LUAD-2011-402	M	81	0	1476	1
LUAD-2011-403	M	56	0	1475	2
LUAD-2011-404	M	72	0	1475	1
LUAD-2011-405	F	68	0	1470	3
LUAD-2011-406	F	59	0	1462	3
LUAD-2011-407	M	62	0	1455	2
LUAD-2011-408	F	79	NA	42	2
LUAD-2011-409	M	78	1	315	2
LUAD-2011-410	F	65	1	721	1
LUAD-2011-411	M	57	0	1443	1
LUAD-2011-412	F	69	1	948	2
LUAD-2011-413	F	64	1	1016	2
LUAD-2011-414	M	40	1	490	2
LUAD-2011-415	F	62	0	1436	1
LUAD-2011-416	M	54	1	663	2
LUAD-2011-417	M	75	0	1429	1
LUAD-2011-418	M	78	1	8	2
LUAD-2011-419	F	61	0	1423	2
LUAD-2011-420	F	68	1	1028	2
LUAD-2011-421	M	70	0	1414	1
LUAD-2011-422	F	76	0	1409	2
LUAD-2011-423	F	74	0	1409	3
LUAD-2011-425	M	76	1	275	2
LUAD-2011-426	M	62	0	1401	2
LUAD-2011-427	F	76	0	1399	2
LUAD-2011-428	F	70	1	1068	2
LUAD-2011-429	M	69	0	1394	2
LUAD-2011-430	M	63	0	1393	3
LUAD-2011-432	F	51	0	1387	2
LUAD-2011-433	M	69	0	1387	2
LUAD-2011-434	F	62	1	139	2
LUAD-2011-435	F	64	1	482	2
LUAD-2011-438	M	63	1	237	2
LUAD-2011-439	F	65	1	114	2
LUAD-2011-440	M	62	0	1353	2
LUAD-2011-441	F	60	0	1350	3
LUAD-2011-442	M	64	0	1349	2
LUAD-2011-444	M	64	0	1345	1
LUAD-2011-445	F	50	0	1342	2
LUAD-2011-446	M	70	0	1332	2
LUAD-2011-447	F	62	0	1331	3
LUAD-2011-448	M	73	0	1325	1
LUAD-2011-450	M	67	0	1322	2
LUAD-2011-451	M	74	1	52	1
LUAD-2011-452	M	72	0	1317	2
LUAD-2011-453	M	72	0	1310	3
LUAD-2011-454	F	56	1	66	1
LUAD-2011-455	F	56	0	1300	1
LUAD-2011-456	M	61	0	1297	2
LUAD-2011-457	F	64	0	1293	2
LUAD-2011-458	M	57	1	48	1
LUAD-2011-459	F	59	0	1280	2

## Sheet: Survival TCGA LUAD
Supplementary Table 6: Data of overall survival in the NSCLC adenocarcinoma (LUAD) retrospective cohort of The Cancer Genome Atlas TCGA
Patient ID	T/NL	Tumour.type	Dead/Alive	Combined survival	CXCL9	CXCR3	CD68	CD8A	CD8B
TCGA-50-6591	T	LUAD	1	119	2.9205	1.9953	9.1914	1.9953	4.1478
TCGA-55-7726	T	LUAD	0	652	9.5368	2.8502	11.3244	6.7479	3.0177
TCGA-62-A46O	T	LUAD	1	1454	7.0981	2.9428	9.5031	5.6129	4.0045
TCGA-71-6725	T	LUAD	0	256	4.1324	3.0855	10.685	2.8561	1.3562
TCGA-97-8171	T	LUAD	0	568	5.7571	3.1015	11.1608	3.7696	2.2176
TCGA-91-6847	T	LUAD	0	842	9.1718	3.2581	8.2014	7.4937	3.035
TCGA-64-1678	T	LUAD	0	1189	6.7766	3.3737	9.163	7.3736	5.1175
TCGA-50-5931	T	LUAD	1	434	7.2706	3.5524	10.7519	5.8216	7.2104
TCGA-NJ-A7XG	T	LUAD	0	617	6.406	3.5838	10.0718	5.3025	2.8897
TCGA-50-5946	T	LUAD	0	1617	8.9542	3.653	10.6602	6.8598	6.8438
TCGA-64-5775	T	LUAD	1	62	5.5241	3.8539	12.8749	5.9055	4.1463
TCGA-55-7815	T	LUAD	0	773	10.3887	3.9096	11.469	7.5953	4.2507
TCGA-86-8054	T	LUAD	0	1148	7.8316	3.9374	10.9707	6.391	4.5837
TCGA-86-7955	T	LUAD	0	1072	7.0047	3.9782	10.3007	6.6057	3.4908
TCGA-78-7633	T	LUAD	1	1528	6.5677	4.0979	11.1552	4.9649	2.8746
TCGA-86-8279	T	LUAD	0	949	7.7417	4.1124	11.3032	5.2605	3.3058
TCGA-73-4670	T	LUAD	0	131	8.3182	4.121	12.2707	6.4401	4.2301
TCGA-49-AAR9	T	LUAD	1	260	12.3961	4.2402	9.9161	7.2992	4.9027
TCGA-55-7724	T	LUAD	0	705	10.9751	4.2507	12.7836	8.6359	6.1526
TCGA-MP-A4SY	T	LUAD	1	1501	8.389	4.3563	12.4428	5.7028	3.3351
TCGA-69-7979	T	LUAD	0	408	10.4352	4.3927	11.4915	6.222	4.0327
TCGA-73-4659	T	LUAD	1	711	7.536	4.4096	13.2189	6.2933	4.6099
TCGA-44-7671	T	LUAD	0	889	6.1929	4.425	11.9446	5.7947	3.924
TCGA-93-8067	T	LUAD	0	186	9.6111	4.483	11.572	6.2837	3.93
TCGA-05-4420	T	LUAD	0	912	6.9395	4.4958	12.0484	6.6382	6.2716
TCGA-55-6972	T	LUAD	1	1632	6.7891	4.504	8.2884	5.6789	4.1798
TCGA-55-8512	T	LUAD	1	607	5.6019	4.5514	11.3159	7.1723	7.6232
TCGA-86-7714	T	LUAD	1	625	7.8238	4.558	11.354	6.4507	4.237
TCGA-05-5428	T	LUAD	0	670	8.6038	4.6173	11.5912	7.5246	6.2806
TCGA-55-7727	T	LUAD	0	119	11.2643	4.6354	10.9849	8.319	6.0474
TCGA-J2-8194	T	LUAD	0	724	9.2293	4.643	11.341	6.1273	3.5732
TCGA-55-8087	T	LUAD	0	462	6.6203	4.6686	11.4316	5.4799	3.9032
TCGA-97-8179	T	LUAD	0	435	8.8662	4.6694	11.8339	6.7354	4.9486
TCGA-78-7155	T	LUAD	1	1171	11.3088	4.694	10.2626	7.6855	5.5459
TCGA-55-6981	T	LUAD	1	1379	6.321	4.7246	11.2039	5.3698	2.836
TCGA-64-1680	T	LUAD	0	1126	8.3916	4.7633	11.482	6.7127	4.6817
TCGA-97-7937	T	LUAD	0	564	8.0276	4.8031	10.9801	5.3063	3.1756
TCGA-86-8674	T	LUAD	0	806	8.2821	4.8632	10.8217	5.689	3.8
TCGA-55-7725	T	LUAD	0	442	12.0511	4.8758	12.13	8.6707	6.5131
TCGA-55-8505	T	LUAD	0	440	6.9214	4.9008	11.9612	5.4009	3.6084
TCGA-55-7913	T	LUAD	1	561	9.1234	4.9198	10.2571	6.7592	4.4748
TCGA-62-A46P	T	LUAD	1	594	6.3073	4.9224	10.6181	6.5923	4.6473
TCGA-50-5932	T	LUAD	1	1235	7.4283	4.9312	11.9965	5.8251	3.4562
TCGA-50-5072	T	LUAD	1	250	9.0457	4.9336	13.631	6.5162	4.9553
TCGA-95-7043	T	LUAD	1	503	7.7638	4.9442	10.2102	7.4642	4.2501
TCGA-78-7150	T	LUAD	1	666	8.3752	4.9464	11.5677	7.0977	4.973
TCGA-44-2665	T	LUAD	0	1301	8.0277	5.0139	12.2655	6.7577	4.542
TCGA-05-4397	T	LUAD	1	731	10.2977	5.0261	12.6113	6.9364	5.2351
TCGA-05-5429	T	LUAD	1	275	6.8988	5.0316	11.7861	6.5155	5.5191
TCGA-64-5774	T	LUAD	0	2676	8.0366	5.0365	9.7971	6.8882	9.0682
TCGA-55-8094	T	LUAD	0	541	5.4369	5.0525	13.4242	5.3761	3.6916
TCGA-NJ-A4YF	T	LUAD	0	2161	8.7861	5.0531	11.271	6.3963	4.3099
TCGA-67-6215	T	LUAD	0	174	8.1386	5.0778	12.4616	5.9031	3.2006
TCGA-05-4390	T	LUAD	0	1126	8.8521	5.0964	11.7114	6.3023	6.653
TCGA-97-7938	T	LUAD	1	18	9.8293	5.0973	11.2207	8.1363	6.0889
TCGA-78-7158	T	LUAD	1	179	7.9414	5.1131	11.3156	5.7015	4.2673
TCGA-MP-A5C7	T	LUAD	0	2248	8.7246	5.1305	10.0022	4.6478	2.4763
TCGA-05-5715	T	LUAD	0	62	7.0291	5.1438	13.3434	6.9494	4.5633
TCGA-44-6776	T	LUAD	0	2616	7.5138	5.149	10.5531	6.5931	5.0894
TCGA-50-5944	T	LUAD	0	1750	8.1953	5.1603	12.6569	6.5499	4.6664
TCGA-55-7910	T	LUAD	0	1040	8.3971	5.1773	10.3879	5.6724	4.2167
TCGA-NJ-A4YI	T	LUAD	1	4	5.7559	5.1931	12.8648	5.0831	3.3784
TCGA-J2-A4AD	T	LUAD	1	550	4.7756	5.1988	10.3976	6.6507	4.4401
TCGA-95-8494	T	LUAD	0	84	5.1974	5.2222	11.7721	5.7351	3.781
TCGA-44-7670	T	LUAD	0	882	9.2636	5.228	11.0822	7.5309	7.7056
TCGA-91-6836	T	LUAD	0	417	8.3877	5.2331	10.6311	7.7654	5.2666
TCGA-62-A46V	T	LUAD	0	2199	7.2561	5.2374	11.5697	4.2377	2.576
TCGA-38-4631	T	LUAD	1	354	9.9418	5.2435	13.2569	7.5827	6.6193
TCGA-62-A470	T	LUAD	0	1246	8.5187	5.2459	12.3057	6.0503	4.8122
TCGA-38-4628	T	LUAD	1	1492	4.97	5.2471	12.6929	5.1348	8.9957
TCGA-78-7156	T	LUAD	1	976	9.8661	5.2598	10.3859	6.5778	4.3855
TCGA-55-7570	T	LUAD	0	824	9.2541	5.2658	10.0934	8.1794	8.7821
TCGA-78-7154	T	LUAD	1	593	9.9415	5.267	10.6509	7.2889	4.7006
TCGA-35-3615	T	LUAD	0	14	8.9384	5.2738	11.8162	7.4308	5.9636
TCGA-55-8507	T	LUAD	0	418	7.5355	5.2809	11.907	6.9648	4.7822
TCGA-49-4486	T	LUAD	1	2318	7.1993	5.2818	10.1436	6.9813	5.1394
TCGA-44-7667	T	LUAD	0	1097	9.9432	5.3203	11.3149	6.402	3.5009
TCGA-86-7711	T	LUAD	1	1046	9.1869	5.327	12.5104	7.9031	5.8082
TCGA-62-A471	T	LUAD	0	910	7.4292	5.3358	12.0693	7.8271	5.5078
TCGA-78-7167	T	LUAD	1	2681	8.4556	5.3407	10.5098	6.6561	4.7942
TCGA-69-7764	T	LUAD	0	414	10.909	5.3501	10.4266	8.6253	6.1286
TCGA-44-2666	T	LUAD	1	97	6.5546	5.3589	11.2558	7.9365	5.4716
TCGA-73-4677	T	LUAD	1	38	8.7724	5.3641	12.048	8.1632	5.7982
TCGA-97-A4M3	T	LUAD	0	540	6.9995	5.3738	10.7245	6.3384	3.7703
TCGA-J2-8192	T	LUAD	0	739	8.7076	5.3766	12.8219	7.5743	5.4894
TCGA-62-8397	T	LUAD	0	1289	4.4221	5.388	11.9635	5.6621	3.8216
TCGA-55-A57B	T	LUAD	0	546	7.5537	5.389	11.3609	6.4896	4.6827
TCGA-73-4676	T	LUAD	1	281	7.5852	5.3978	12.4988	7.9386	5.4683
TCGA-62-8399	T	LUAD	1	1498	8.5171	5.4	11.2857	7.8585	5.1769
TCGA-78-7220	T	LUAD	1	807	9.2329	5.4159	13.0062	8.0585	7.0016
TCGA-97-8175	T	LUAD	0	551	8.0076	5.4175	11.8741	6.1898	4.356
TCGA-55-8090	T	LUAD	1	598	8.8978	5.4302	12.1836	6.7361	4.5612
TCGA-91-6829	T	LUAD	1	1258	7.7289	5.4545	12.3871	7.7464	5.4201
TCGA-44-A47B	T	LUAD	0	287	10.4461	5.4592	11.5422	9.0348	6.2941
TCGA-73-A9RS	T	LUAD	1	340	10.166	5.4638	11.316	7.9665	5.213
TCGA-73-4668	T	LUAD	0	467	9.3883	5.4691	12.0466	7.3968	4.8105
TCGA-78-8662	T	LUAD	1	3361	8.9408	5.4815	10.5866	6.6092	4.5135
TCGA-91-A4BD	T	LUAD	0	603	8.1417	5.4865	12.7838	6.7543	4.8606
TCGA-05-4396	T	LUAD	1	303	8.8844	5.491	10.9861	6.1447	3.7958
TCGA-38-4630	T	LUAD	1	1073	10.2667	5.509	10.8582	7.6893	5.963
TCGA-69-7973	T	LUAD	0	230	8.2862	5.5121	11.0744	7.5688	8.1499
TCGA-99-8025	T	LUAD	0	1060	9.071	5.5231	10.7477	6.3394	3.9382
TCGA-44-5644	T	LUAD	0	863	7.0589	5.5305	10.4466	6.8251	5.5305
TCGA-73-4675	T	LUAD	1	922	5.6243	5.5307	12.5618	6.1437	4.7561
TCGA-44-2662	T	LUAD	0	1280	9.8919	5.5645	13.4093	6.2421	4.1308
TCGA-05-4395	T	LUAD	1	0	10.0571	5.568	12.3253	7.649	5.3855
TCGA-67-4679	T	LUAD	0	448	8.4316	5.5692	12.1457	8.0275	6.0903
TCGA-55-8614	T	LUAD	0	536	10.224	5.5704	10.7605	7.7422	4.9911
TCGA-97-8547	T	LUAD	0	657	8.4556	5.5768	12.3197	5.2965	3.1144
TCGA-69-8253	T	LUAD	0	426	8.0622	5.5806	11.7352	6.4477	4.7851
TCGA-78-7149	T	LUAD	0	3940	8.5545	5.5811	11.015	6.702	4.7504
TCGA-86-7713	T	LUAD	0	1157	8.6104	5.5818	11.529	5.5525	4.4701
TCGA-67-3770	T	LUAD	0	610	10.12	5.5847	12.5521	7.6114	6.2155
TCGA-55-1592	T	LUAD	1	701	9.4255	5.5878	12.9018	6.9209	4.7247
TCGA-55-6984	T	LUAD	1	760	5.6542	5.6009	11.6	6.4717	4.5197
TCGA-86-8055	T	LUAD	1	124	9.9604	5.6022	12.3999	7.0368	5.1928
TCGA-L9-A5IP	T	LUAD	1	58	8.8829	5.6207	11.6867	7.95	5.7672
TCGA-91-8499	T	LUAD	0	36	12.2577	5.6277	12.1221	7.8468	5.4827
TCGA-55-8207	T	LUAD	0	977	8.5401	5.6449	12.6651	7.9521	5.6862
TCGA-55-6975	T	LUAD	1	118	7.3243	5.6569	11.4903	7.617	5.0379
TCGA-44-7660	T	LUAD	0	592	10.3667	5.6618	11.0295	6.7412	7.9729
TCGA-78-7542	T	LUAD	1	321	10.2907	5.6622	11.6757	7.7211	5.6382
TCGA-99-8032	T	LUAD	0	44	7.7687	5.6631	11.2289	7.2177	5.6293
TCGA-49-4510	T	LUAD	1	896	8.3146	5.667	11.4584	6.9828	6.6481
TCGA-38-4626	T	LUAD	0	3674	8.0719	5.6787	14.789	7.8871	5.735
TCGA-86-8358	T	LUAD	0	653	11.0586	5.6836	10.9084	7.8811	6.9886
TCGA-55-A48Y	T	LUAD	0	630	9.7618	5.6989	11.0723	7.0817	5.1775
TCGA-62-8398	T	LUAD	0	2696	10.4316	5.7223	12.6253	7.3698	5.0236
TCGA-91-8496	T	LUAD	0	505	7.6496	5.7248	13.8185	7.7095	6.0455
TCGA-05-4427	T	LUAD	0	791	9.8888	5.727	12.03	8.2053	6.2125
TCGA-86-A4D0	T	LUAD	1	116	9.7038	5.7311	10.7146	7.2501	4.3606
TCGA-93-A4JP	T	LUAD	0	578	9.8152	5.7512	13.2545	7.0287	4.3276
TCGA-38-6178	T	LUAD	0	448	8.648	5.756	11.6741	6.3038	3.834
TCGA-78-7537	T	LUAD	1	1622	7.0431	5.7586	11.2899	7.898	5.7961
TCGA-05-4426	T	LUAD	0	791	7.7058	5.7721	12.6442	6.7589	4.8658
TCGA-50-6673	T	LUAD	1	22	8.1452	5.7772	11.9816	6.021	3.4719
TCGA-50-5936	T	LUAD	1	257	8.6231	5.7838	12.76	6.5963	4.0944
TCGA-05-4384	T	LUAD	0	426	7.8949	5.791	12.781	6.856	4.4032
TCGA-44-8119	T	LUAD	0	285	11.0331	5.7931	12.6515	7.9341	5.7158
TCGA-53-7624	T	LUAD	1	1043	11.4816	5.816	10.873	7.4323	6.5013
TCGA-49-6742	T	LUAD	1	488	6.4996	5.8311	12.7799	6.7797	4.4515
TCGA-44-4112	T	LUAD	1	808	8.3214	5.8386	11.818	8.0708	6.1473
TCGA-71-8520	T	LUAD	1	210	8.1918	5.8435	11.2745	6.0734	4.3377
TCGA-97-8176	T	LUAD	1	468	6.6736	5.8452	12.229	7.0227	4.8553
TCGA-86-8056	T	LUAD	0	139	8.8852	5.862	11.8702	7.1603	5.3272
TCGA-55-6543	T	LUAD	0	435	9.1252	5.8682	13.1286	6.647	4.3185
TCGA-53-7813	T	LUAD	0	424	8.9553	5.8717	9.2168	9.2268	7.5471
TCGA-95-7562	T	LUAD	1	87	12.4908	5.8802	11.5743	7.935	5.3074
TCGA-78-7161	T	LUAD	1	291	7.1766	5.884	9.2	6.8396	4.5492
TCGA-44-3398	T	LUAD	0	1163	8.7813	5.8886	12.9899	8.1523	6.7953
TCGA-35-5375	T	LUAD	0	264	11.3102	5.9026	11.7475	9.3886	7.4533
TCGA-55-1596	T	LUAD	0	2065	9.2741	5.9118	12.2945	7.5734	5.5048
TCGA-86-A456	T	LUAD	0	896	9.9649	5.9245	12.7173	8.0095	5.0417
TCGA-86-8075	T	LUAD	1	694	7.9212	5.9305	12.2129	5.7042	4.1113
TCGA-64-1676	T	LUAD	1	628	11.9746	5.9535	12.5578	8.7868	7.7488
TCGA-78-7163	T	LUAD	0	7248	6.8712	5.9608	8.8924	7.6334	5.3835
TCGA-55-8615	T	LUAD	0	446	6.2454	5.9657	11.0771	4.5846	2.9913
TCGA-50-5939	T	LUAD	1	460	9.2029	5.9674	13.4044	6.0884	4.2833
TCGA-44-6148	T	LUAD	0	704	6.8468	5.9682	11.5843	7.2125	8.4435
TCGA-49-4494	T	LUAD	1	1081	10.3308	5.9685	11.9585	8.7417	7.171
TCGA-05-4405	T	LUAD	0	610	7.7661	5.9838	11.8697	7.9969	5.2267
TCGA-05-4415	T	LUAD	1	91	10.2025	5.9925	11.5151	8.7567	5.9824
TCGA-4B-A93V	T	LUAD	1	300	10.7319	6.0221	11.3324	7.1542	5.632
TCGA-78-7535	T	LUAD	1	949	4.1746	6.0296	11.2834	6.4312	4.0868
TCGA-95-7948	T	LUAD	0	476	7.4017	6.0328	10.905	6.8182	5.1909
TCGA-78-7536	T	LUAD	1	244	12.3307	6.0444	12.072	7.8977	5.3992
TCGA-62-8395	T	LUAD	0	1216	8.5747	6.0521	11.4552	6.9314	4.9866
TCGA-69-7763	T	LUAD	0	690	7.3167	6.0577	12.1712	7.1645	4.7234
TCGA-44-7669	T	LUAD	1	574	11.0805	6.0647	12.602	8.3189	5.7149
TCGA-64-1679	T	LUAD	0	2488	8.9263	6.0943	12.6458	5.1273	3.553
TCGA-L9-A443	T	LUAD	1	193	11.0814	6.0957	10.3467	8.6529	5.8082
TCGA-55-8513	T	LUAD	0	791	8.6362	6.1137	14.0828	6.867	4.5848
TCGA-64-5815	T	LUAD	0	866	8.6665	6.1157	13.4697	7.1617	4.5233
TCGA-44-7659	T	LUAD	0	691	9.0543	6.1243	11.524	7.1749	4.4546
TCGA-91-6828	T	LUAD	0	323	12.2953	6.1298	12.7026	8.9467	6.2935
TCGA-55-8206	T	LUAD	0	888	7.64	6.1496	12.9769	6.351	4.6222
TCGA-38-4627	T	LUAD	1	1147	8.3458	6.1507	12.9037	7.306	5.762
TCGA-55-A492	T	LUAD	0	596	7.8165	6.1531	11.7211	6.2272	4.8771
TCGA-44-8120	T	LUAD	0	260	7.452	6.1572	11.4641	7.1094	4.0857
TCGA-05-4424	T	LUAD	0	913	10.0079	6.1607	13.1415	8.3257	6.639
TCGA-62-A46S	T	LUAD	0	2067	10.0338	6.1716	11.5869	7.4544	5.552
TCGA-50-5051	T	LUAD	1	478	4.5992	6.1752	10.1854	7.1495	5.1005
TCGA-44-2655	T	LUAD	0	1324	8.3256	6.1897	11.7617	7.0921	4.8172
TCGA-78-7166	T	LUAD	1	258	9.7379	6.203	10.8977	6.8966	4.5959
TCGA-86-6562	T	LUAD	1	376	8.2623	6.2074	12.3127	6.1432	3.9007
TCGA-NJ-A55R	T	LUAD	0	603	6.9433	6.2104	11.1931	6.0417	3.3407
TCGA-55-6986	T	LUAD	0	3261	8.4385	6.2313	11.8908	7.3428	4.7636
TCGA-44-A47A	T	LUAD	0	466	10.2594	6.2328	12.2448	7.2718	5.3181
TCGA-50-5930	T	LUAD	1	282	10.8458	6.2359	12.7854	9.1193	6.5743
TCGA-75-5146	T	LUAD	0	2368	9.1151	6.2368	11.3956	7.9807	6.647
TCGA-75-6212	T	LUAD	1	1516	8.5056	6.2446	12.4264	6.2594	3.833
TCGA-86-A4JF	T	LUAD	1	737	10.3586	6.2452	12.3554	8.1811	6.0175
TCGA-78-7159	T	LUAD	0	1974	8.8744	6.2466	10.7211	7.5781	7.743
TCGA-J2-A4AE	T	LUAD	0	1079	10.7568	6.249	11.6474	8.3411	6.0829
TCGA-86-8074	T	LUAD	0	24	11.1578	6.2557	11.7363	7.3542	4.6612
TCGA-50-5942	T	LUAD	0	1847	9.0031	6.2682	10.5348	8.0742	5.722
TCGA-55-8091	T	LUAD	0	600	11.649	6.2696	12.2341	7.1038	4.4099
TCGA-86-8073	T	LUAD	0	740	8.7457	6.2724	11.9351	7.4015	5.1995
TCGA-64-1681	T	LUAD	1	1167	10.3796	6.2851	11.7555	5.9811	3.6514
TCGA-55-8096	T	LUAD	1	719	8.9421	6.2859	13.1347	7.565	5.8751
TCGA-97-7547	T	LUAD	0	1965	9.1941	6.2941	11.9116	6.9075	5.0423
TCGA-O1-A52J	T	LUAD	1	1798	8.6284	6.3036	12.7614	6.6306	4.6394
TCGA-50-6593	T	LUAD	1	336	8.3065	6.3084	13.0838	6.3544	4.1953
TCGA-55-8616	T	LUAD	0	48	9.98	6.3085	11.0031	7.648	5.9026
TCGA-MP-A4TF	T	LUAD	1	336	10.6842	6.3093	11.3396	7.449	5.467
TCGA-55-8204	T	LUAD	0	515	10.9129	6.3097	12.0468	7.993	5.729
TCGA-62-8394	T	LUAD	1	139	9.1524	6.3146	11.2031	6.6672	7.5556
TCGA-NJ-A55O	T	LUAD	0	13	9.658	6.3282	13.1639	6.8426	4.6393
TCGA-67-6216	T	LUAD	0	141	8.6029	6.3426	12.5401	8.1905	6.3215
TCGA-93-A4JN	T	LUAD	0	718	8.6258	6.3584	10.8663	6.6957	4.445
TCGA-05-4249	T	LUAD	0	1523	8.9358	6.3712	11.9628	6.9276	5.3773
TCGA-05-4403	T	LUAD	0	578	10.0682	6.3801	13.4365	7.1322	5.3291
TCGA-49-4512	T	LUAD	1	905	7.8839	6.3925	12.4804	5.5345	2.9851
TCGA-80-5611	T	LUAD	0	2595	12.2229	6.4123	12.6275	7.0922	5.261
TCGA-49-6743	T	LUAD	0	1621	10.4027	6.4203	12.6426	7.8856	5.5247
TCGA-MP-A4TA	T	LUAD	1	950	8.5923	6.4302	12.2711	8.8286	6.824
TCGA-67-3771	T	LUAD	0	610	12.5927	6.4428	12.8148	8.5329	6.4643
TCGA-MP-A4T7	T	LUAD	1	167	9.4642	6.4505	12.4665	7.2508	4.9945
TCGA-55-A494	T	LUAD	0	481	4.7399	6.4508	9.8904	4.8768	7.2996
TCGA-49-AARR	T	LUAD	0	4992	8.2141	6.4553	12.4964	8.5877	6.9539
TCGA-99-8033	T	LUAD	1	656	10.8186	6.4612	11.462	9.3404	7.1219
TCGA-44-5643	T	LUAD	0	1013	10.9489	6.4647	10.8069	8.2214	5.9637
TCGA-91-6831	T	LUAD	0	310	11.0909	6.4754	11.8415	6.8579	7.9982
TCGA-44-6775	T	LUAD	0	705	9.1366	6.4812	13.2278	7.1936	4.9202
TCGA-49-4506	T	LUAD	1	999	10.756	6.4814	12.7528	10.3526	9.1142
TCGA-55-1594	T	LUAD	1	1178	10.9292	6.4829	11.9239	7.5941	9.3607
TCGA-05-4402	T	LUAD	1	244	8.1693	6.4884	12.444	6.9463	4.8812
TCGA-75-7025	T	LUAD	0	3305	7.697	6.4899	11.9831	8.5539	6.1568
TCGA-97-7554	T	LUAD	0	775	9.8145	6.4926	12.2656	7.9549	5.9196
TCGA-50-5933	T	LUAD	1	2393	11.6951	6.4966	13.1821	7.5837	5.0728
TCGA-78-8640	T	LUAD	0	7062	10.1022	6.5148	12.0537	7.9667	5.4267
TCGA-MN-A4N4	T	LUAD	0	1175	8.0142	6.5205	11.4543	7.7501	5.6715
TCGA-73-4658	T	LUAD	1	1600	10.4797	6.5311	13.0389	8.4664	6.0194
TCGA-64-5779	T	LUAD	0	864	10.0597	6.5338	9.9836	8.6598	6.3433
TCGA-95-A4VP	T	LUAD	0	605	9.6388	6.535	11.2576	8.634	7.1065
TCGA-50-6595	T	LUAD	1	189	11.5047	6.5386	12.4113	8.169	5.8316
TCGA-44-6146	T	LUAD	0	728	7.8156	6.5401	12.125	6.7781	4.5858
TCGA-86-7953	T	LUAD	0	997	8.3434	6.5419	12.2211	7.8545	5.5663
TCGA-55-5899	T	LUAD	0	930	12.4727	6.557	12.1788	8.209	6.1673
TCGA-67-6217	T	LUAD	0	422	11.2748	6.5583	11.6555	9.129	6.9783
TCGA-44-7662	T	LUAD	0	218	10.5463	6.5761	12.2442	7.9429	5.7933
TCGA-MN-A4N1	T	LUAD	0	827	5.4251	6.5872	10.1961	4.9695	2.8545
TCGA-55-7576	T	LUAD	0	670	9.9428	6.5896	12.2405	8.4702	6.0867
TCGA-55-1595	T	LUAD	0	1479	11.139	6.5929	11.5209	8.4188	6.4741
TCGA-97-8174	T	LUAD	1	164	10.9002	6.5931	11.8805	7.7284	5.4039
TCGA-64-1677	T	LUAD	0	1189	11.4578	6.6041	10.5611	8.4603	6.7284
TCGA-97-A4M5	T	LUAD	0	634	9.1968	6.6414	12.9135	7.1122	4.9417
TCGA-05-4418	T	LUAD	1	274	11.3175	6.6445	13.5822	8.9393	7.0798
TCGA-97-8552	T	LUAD	0	626	8.7409	6.6495	13.1362	7.5037	4.9485
TCGA-55-8097	T	LUAD	0	476	8.9075	6.6764	11.1482	6.9669	5.2717
TCGA-55-8514	T	LUAD	0	520	7.6557	6.6765	11.9872	5.8362	3.3266
TCGA-97-8177	T	LUAD	0	499	8.2604	6.6767	13.532	8.3033	6.1509
TCGA-44-6774	T	LUAD	0	658	9.2343	6.6767	12.1271	6.826	4.2919
TCGA-91-6849	T	LUAD	0	35	9.7515	6.7066	12.8693	8.4011	5.9584
TCGA-44-6147	T	LUAD	0	845	10.5284	6.7342	11.437	8.2178	5.9589
TCGA-91-6830	T	LUAD	0	60	10.6105	6.7381	12.7416	8.8622	6.562
TCGA-67-3773	T	LUAD	0	427	11.7554	6.7396	12.2995	8.7083	6.9817
TCGA-62-A472	T	LUAD	0	1728	10.7929	6.7439	11.6045	8.9349	6.7308
TCGA-93-7348	T	LUAD	0	531	9.9049	6.7459	11.3317	7.8299	4.9411
TCGA-49-4488	T	LUAD	1	869	11.0889	6.7469	11.4534	9.0679	7.2564
TCGA-05-4430	T	LUAD	0	761	10.1288	6.7487	12.5596	8.2556	6.1789
TCGA-78-7148	T	LUAD	1	626	9.6859	6.7605	11.6134	8.8928	6.4629
TCGA-97-7546	T	LUAD	0	1285	10.0863	6.7618	11.6006	8.776	6.3649
TCGA-95-7947	T	LUAD	0	477	10.9749	6.7625	11.5828	8.0649	5.9498
TCGA-44-8117	T	LUAD	0	385	11.0229	6.7696	11.3023	7.4843	4.6434
TCGA-86-8278	T	LUAD	0	944	9.4757	6.7698	11.903	6.7491	4.8321
TCGA-97-A4M1	T	LUAD	0	601	8.6524	6.7834	12.6116	7.5355	5.9471
TCGA-97-A4M7	T	LUAD	0	629	10.9764	6.8002	11.9983	8.2559	6.0974
TCGA-49-4501	T	LUAD	1	1421	9.7199	6.8035	11.994	7.9818	6.53
TCGA-05-5423	T	LUAD	0	151	7.8336	6.8119	13.0466	7.9407	6.6211
TCGA-38-4632	T	LUAD	1	1357	10.3428	6.8156	12.3754	8.5996	6.8351
TCGA-55-6970	T	LUAD	1	464	11.7663	6.8257	12.8689	8.5305	5.9095
TCGA-62-A46Y	T	LUAD	1	1194	9.785	6.8301	12.5033	8.7866	6.1121
TCGA-86-8669	T	LUAD	0	938	9.9183	6.8302	11.7845	7.7624	5.4544
TCGA-62-A46R	T	LUAD	1	1653	9.0761	6.8398	11.9351	8.5005	7.2721
TCGA-44-7661	T	LUAD	1	557	10.8699	6.8493	12.8688	8.0978	5.6448
TCGA-50-6592	T	LUAD	1	777	12.2206	6.8548	13.2534	9.8472	7.187
TCGA-86-8668	T	LUAD	0	423	10.3169	6.862	11.9328	7.383	5.2556
TCGA-91-6840	T	LUAD	0	372	11.3045	6.8626	11.3137	8.9322	6.9455
TCGA-69-8254	T	LUAD	0	409	11.0971	6.8722	11.8728	7.9095	5.1377
TCGA-05-4432	T	LUAD	0	761	11.0657	6.8769	12.7046	8.5163	7.1734
TCGA-MP-A4T8	T	LUAD	1	161	5.6356	6.8898	10.5469	5.4119	2.6914
TCGA-J2-A4AG	T	LUAD	0	988	8.9152	6.8903	11.5503	8.3625	5.5764
TCGA-78-7540	T	LUAD	1	1197	7.0756	6.8986	12.7094	6.4995	4.2651
TCGA-55-7283	T	LUAD	0	609	9.8569	6.9105	11.6307	8.4172	5.8984
TCGA-50-5068	T	LUAD	1	1499	11.5811	6.9154	12.043	9.7169	8.4222
TCGA-55-A4DF	T	LUAD	1	614	11.5982	6.9213	12.2823	8.8928	7.4912
TCGA-69-8453	T	LUAD	0	813	11.2744	6.9348	14.6181	8.6337	6.3122
TCGA-MP-A4TC	T	LUAD	1	74	12.3116	6.9363	12.0534	8.0955	5.5808
TCGA-38-4625	T	LUAD	0	2973	10.2242	6.9484	13.2529	8.5807	5.7758
TCGA-78-7152	T	LUAD	1	1215	9.8545	6.9491	11.4195	8.7102	6.2163
TCGA-50-5044	T	LUAD	1	624	10.4482	6.9758	11.4551	8.9701	6.4082
TCGA-78-7143	T	LUAD	1	4961	7.4994	6.98	12.0098	6.7614	5.0717
TCGA-49-AARN	T	LUAD	1	1135	8.9557	6.9815	11.0668	7.667	5.9587
TCGA-78-7147	T	LUAD	1	586	11.09	6.984	11.2942	8.2209	6.7576
TCGA-69-7760	T	LUAD	0	202	5.5803	6.9906	10.2966	5.312	2.0437
TCGA-NJ-A4YP	T	LUAD	0	50	11.7649	7.0032	11.5849	8.0175	6.1727
TCGA-91-6848	T	LUAD	0	224	12.5549	7.0033	12.7611	9.1729	6.5149
TCGA-55-8506	T	LUAD	0	11	10.3191	7.0092	11.9602	7.5058	5.296
TCGA-05-4433	T	LUAD	0	730	10.9742	7.0123	13.6415	8.7479	6.2828
TCGA-05-4382	T	LUAD	0	607	11.7174	7.0195	13.7568	7.411	5.2694
TCGA-50-5066	T	LUAD	0	1442	12.6111	7.0215	12.8528	10.3138	9.6245
TCGA-73-7498	T	LUAD	0	1189	9.3568	7.0275	11.4397	7.0778	4.9533
TCGA-95-7039	T	LUAD	0	1272	11.348	7.0413	11.7859	8.0745	5.9805
TCGA-MP-A4TD	T	LUAD	1	307	8.2057	7.0562	11.3343	7.1392	5.0884
TCGA-95-8039	T	LUAD	0	830	9.68	7.0614	11.9395	7.361	4.9022
TCGA-97-7941	T	LUAD	0	484	9.3512	7.069	11.9219	7.7404	5.4061
TCGA-75-5147	T	LUAD	0	1333	9.3503	7.0724	12.1882	7.9549	6.0091
TCGA-MP-A4TK	T	LUAD	1	582	10.7113	7.0739	12.8021	7.8782	6.2903
TCGA-55-A4DG	T	LUAD	0	608	10.6142	7.0933	11.1163	8.7333	6.5108
TCGA-69-A59K	T	LUAD	0	591	11.6066	7.0972	11.6968	8.7898	6.0486
TCGA-67-3772	T	LUAD	0	573	8.6801	7.1005	12.3226	7.3361	5.8839
TCGA-50-8460	T	LUAD	0	829	9.4586	7.1013	12.4811	7.9626	6.3495
TCGA-67-3774	T	LUAD	0	385	10.9332	7.1118	12.4259	7.9773	5.6118
TCGA-69-7974	T	LUAD	0	184	11.8735	7.1265	13.0351	8.1152	5.9017
TCGA-86-8585	T	LUAD	0	353	12.4824	7.1401	13.0364	9.2124	7.1625
TCGA-55-6642	T	LUAD	0	2449	10.5063	7.1486	11.7711	8.8991	7.1285
TCGA-49-4505	T	LUAD	1	428	11.7994	7.1629	12.7282	9.1952	7.5838
TCGA-L4-A4E6	T	LUAD	0	435	9.9982	7.1693	15.0999	7.7528	5.5425
TCGA-78-7162	T	LUAD	1	3169	10.4294	7.1706	11.7011	8.6246	6.531
TCGA-44-3396	T	LUAD	0	1130	11.5311	7.1787	12.6729	9.4379	7.1876
TCGA-78-8655	T	LUAD	0	2360	10.6434	7.1901	12.3846	8.6665	6.8052
TCGA-MP-A4T6	T	LUAD	1	1790	9.7277	7.1963	11.6615	7.7512	5.4534
TCGA-38-4629	T	LUAD	1	864	12.1617	7.1968	13.8616	9.4195	7.3781
TCGA-49-AARO	T	LUAD	0	3759	10.2748	7.1983	12.4678	8.2409	6.4509
TCGA-95-A4VK	T	LUAD	0	651	10.5009	7.2037	11.1444	8.4828	6.175
TCGA-86-8673	T	LUAD	0	862	9.1094	7.2172	11.4578	8.5033	6.4368
TCGA-86-8359	T	LUAD	1	444	9.3733	7.2215	11.2438	10.5685	8.1534
TCGA-05-4425	T	LUAD	0	669	12.0882	7.222	12.5901	7.6333	5.6019
TCGA-73-4662	T	LUAD	0	2515	10.1298	7.2432	12.2548	8.5477	6.5266
TCGA-95-7567	T	LUAD	0	568	11.243	7.2617	11.9188	8.4446	6.0065
TCGA-50-7109	T	LUAD	1	308	11.032	7.2683	11.4584	8.8716	6.2605
TCGA-55-8085	T	LUAD	0	904	12.4804	7.2709	12.1348	9.2834	7.0501
TCGA-69-7765	T	LUAD	0	165	10.1304	7.2836	12.1653	8.0837	5.5021
TCGA-49-AAR0	T	LUAD	0	4765	10.1464	7.2916	12.6934	8.1094	5.9767
TCGA-49-AAQV	T	LUAD	1	677	9.5631	7.2929	11.251	7.8898	6.1996
TCGA-55-7903	T	LUAD	0	567	10.8833	7.3169	11.3575	8.7632	6.0825
TCGA-44-A4SS	T	LUAD	0	415	13.6443	7.3215	12.5289	9.2294	6.9211
TCGA-55-6712	T	LUAD	1	171	12.4604	7.3348	12.6092	10.2819	8.2561
TCGA-55-6983	T	LUAD	0	2823	9.652	7.3398	11.6916	8.9082	6.5802
TCGA-44-6145	T	LUAD	0	595	12.11	7.3406	12.4337	10.4305	7.791
TCGA-49-4490	T	LUAD	1	385	9.0134	7.3565	11.7048	6.848	5.789
TCGA-55-8511	T	LUAD	0	552	11.4726	7.3613	12.2841	8.8618	6.4394
TCGA-83-5908	T	LUAD	0	824	14.028	7.3672	12.5915	10.6927	8.759
TCGA-86-8672	T	LUAD	1	19	12.1883	7.3745	13.1162	9.4884	7.2747
TCGA-05-5425	T	LUAD	0	882	13.0641	7.3764	13.3274	9.807	8.9088
TCGA-49-AAR2	T	LUAD	0	2224	10.5797	7.3821	13.0995	8.094	5.856
TCGA-55-7227	T	LUAD	1	952	11.3649	7.3944	12.5415	8.0979	5.9173
TCGA-78-7153	T	LUAD	0	3635	7.8225	7.3978	10.9941	7.9462	5.5934
TCGA-78-7160	T	LUAD	1	697	12.0819	7.3994	12.9648	9.8597	7.3994
TCGA-55-8092	T	LUAD	1	154	12.4306	7.4136	11.9766	10.1065	8.056
TCGA-L9-A7SV	T	LUAD	0	565	9.9574	7.4441	10.0491	7.0799	4.6081
TCGA-49-6744	T	LUAD	0	1683	10.2592	7.4565	12.863	9.4185	7.25
TCGA-44-A4SU	T	LUAD	1	409	10.6137	7.4606	10.8125	7.0698	4.9782
TCGA-55-6985	T	LUAD	0	1233	12.6434	7.4746	11.9233	8.7783	6.4023
TCGA-69-7761	T	LUAD	0	186	13.562	7.4845	12.4657	9.9294	7.1149
TCGA-55-7911	T	LUAD	0	537	11.2775	7.5228	12.0538	9.9155	7.1935
TCGA-55-7574	T	LUAD	1	995	10.7618	7.5265	12.0635	9.6388	7.4168
TCGA-55-6968	T	LUAD	1	1293	13.1612	7.5338	12.6792	8.7796	6.6525
TCGA-91-8497	T	LUAD	1	434	8.423	7.5366	12.8506	7.636	5.6623
TCGA-55-7573	T	LUAD	0	487	11.0386	7.5388	11.5248	7.9796	5.3303
TCGA-86-A4P7	T	LUAD	0	415	8.6454	7.5392	12.8706	9.0276	6.936
TCGA-75-5125	T	LUAD	1	2027	12.966	7.5396	12.59	8.9893	6.0545
TCGA-91-7771	T	LUAD	0	492	11.0717	7.5447	12.6715	9.5143	6.8774
TCGA-86-8280	T	LUAD	0	701	12.0637	7.545	12.4052	8.2895	6.2036
TCGA-55-A491	T	LUAD	0	626	10.878	7.5617	12.201	7.7473	7.6055
TCGA-97-7553	T	LUAD	0	1870	10.2729	7.5755	14.0826	9.4124	7.3806
TCGA-49-AARQ	T	LUAD	0	6732	11.4106	7.5766	9.7187	7.8816	8.3173
TCGA-78-7145	T	LUAD	1	826	7.0875	7.5796	11.947	5.1897	2.343
TCGA-44-6777	T	LUAD	1	987	10.5151	7.5806	14.1155	7.7095	5.3193
TCGA-55-8508	T	LUAD	0	617	8.0325	7.5915	11.5129	7.3073	5.47
TCGA-44-A479	T	LUAD	0	486	13.2719	7.6453	12.3892	9.968	7.1472
TCGA-50-8457	T	LUAD	0	1125	10.8579	7.6459	12.0727	8.8824	7.0534
TCGA-55-7914	T	LUAD	1	187	10.8792	7.6503	10.6218	8.8211	6.6997
TCGA-05-4417	T	LUAD	0	455	11.4632	7.6566	12.2452	8.8367	6.858
TCGA-53-7626	T	LUAD	1	929	11.2876	7.6594	12.6004	9.651	7.0709
TCGA-64-5781	T	LUAD	0	1559	11.3175	7.6648	12.1907	10.4882	8.6451
TCGA-35-4122	T	LUAD	0	225	11.1756	7.6796	13.3836	9.7812	8.3269
TCGA-69-7980	T	LUAD	0	411	11.9987	7.6833	12.0848	8.8397	6.6021
TCGA-97-A4M0	T	LUAD	0	652	10.0534	7.6917	11.9815	9.2011	7.0436
TCGA-50-6590	T	LUAD	1	1288	13.1597	7.7122	13.0899	9.2312	6.9958
TCGA-44-5645	T	LUAD	0	852	9.7286	7.7171	11.8232	7.8521	5.6536
TCGA-86-A4P8	T	LUAD	0	805	10.4913	7.725	13.728	9.6005	7.2893
TCGA-55-A48X	T	LUAD	0	689	10.791	7.7256	11.3715	8.5985	6.3075
TCGA-44-2668	T	LUAD	1	761	11.9335	7.7278	12.82	9.5757	6.9458
TCGA-50-5935	T	LUAD	1	653	11.6777	7.7476	11.6347	7.9981	5.5883
TCGA-05-4398	T	LUAD	0	1431	11.4627	7.7613	12.6063	8.3339	5.8949
TCGA-S2-AA1A	T	LUAD	0	513	11.4941	7.763	11.9562	8.7748	6.585
TCGA-53-A4EZ	T	LUAD	0	1071	9.0904	7.7745	10.7537	7.3565	5.3758
TCGA-55-8299	T	LUAD	1	469	11.9603	7.7827	12.8621	10.4172	8.273
TCGA-NJ-A55A	T	LUAD	0	15	11.4459	7.7899	11.1088	8.5977	6.2514
TCGA-05-4434	T	LUAD	1	457	12.0338	7.7908	13.6438	8.4747	6.6475
TCGA-95-A4VN	T	LUAD	0	553	12.269	7.8208	12.2123	9.6505	7.5662
TCGA-MP-A4SV	T	LUAD	1	2620	11.7675	7.8222	12.0046	9.3126	7.0094
TCGA-55-8621	T	LUAD	0	515	11.1019	7.8303	13.9348	8.517	5.8391
TCGA-38-A44F	T	LUAD	0	133	11.5681	7.8303	12.7144	8.3401	6.4833
TCGA-55-8205	T	LUAD	0	599	13.2655	7.8343	13.6459	10.1244	7.9661
TCGA-55-8620	T	LUAD	1	375	11.9157	7.8505	11.8804	8.6605	6.6327
TCGA-MP-A4T9	T	LUAD	1	1265	9.544	7.8579	12.6509	7.7868	5.6775
TCGA-55-A48Z	T	LUAD	0	651	10.9498	7.8737	11.7453	8.1717	6.4028
TCGA-44-6779	T	LUAD	1	500	13.0716	7.893	12.8338	9.9315	7.6456
TCGA-L4-A4E5	T	LUAD	0	578	9.7011	7.8981	10.3646	7.5159	4.9768
TCGA-62-8402	T	LUAD	1	1498	13.5008	7.9006	12.2542	9.1259	9.1931
TCGA-86-7701	T	LUAD	0	947	9.7531	7.9017	11.3985	9.3304	6.4145
TCGA-97-A4M2	T	LUAD	0	624	9.7821	7.9033	13.6508	9.1893	6.9799
TCGA-44-A47G	T	LUAD	0	351	12.1249	7.9159	12.8566	9.829	7.1494
TCGA-44-2656	T	LUAD	0	1429	12.8015	7.9166	13.4033	10.496	8.8024
TCGA-05-4422	T	LUAD	0	365	11.1493	7.9176	12.2978	10.1199	8.2226
TCGA-44-6778	T	LUAD	0	1864	13.2291	7.9233	13.9429	9.8727	7.2176
TCGA-78-7539	T	LUAD	0	791	11.3019	7.936	12.2727	9.4463	7.5436
TCGA-50-8459	T	LUAD	0	1119	8.9547	7.9363	13.7355	7.9849	5.9539
TCGA-55-8203	T	LUAD	0	547	10.3487	7.9382	11.4039	8.7978	6.9722
TCGA-86-7954	T	LUAD	0	605	13.2669	7.9526	12.7895	8.5377	7.1769
TCGA-55-7284	T	LUAD	1	243	9.8185	7.9551	13.0956	8.0965	6.2081
TCGA-97-8172	T	LUAD	0	545	10.9304	7.9643	12.4284	8.6733	6.6811
TCGA-05-5420	T	LUAD	0	457	13.5852	7.9699	13.6321	9.741	8.2242
TCGA-49-AARE	T	LUAD	1	1229	11.2058	7.9813	11.1184	7.9365	5.7373
TCGA-99-7458	T	LUAD	0	747	11.8361	7.992	12.2807	9.575	7.327
TCGA-78-8648	T	LUAD	1	1209	10.7773	7.9923	14.2326	10.1817	8.0137
TCGA-55-6980	T	LUAD	0	2109	10.0417	8.0079	12.0209	7.6306	5.6586
TCGA-MP-A4SW	T	LUAD	1	1778	8.5326	8.0103	12.4858	7.4089	5.3278
TCGA-49-4514	T	LUAD	0	1700	11.0206	8.0244	11.2703	8.7819	7.1
TCGA-05-4250	T	LUAD	1	121	11.7447	8.0441	12.5684	9.9113	7.5674
TCGA-MN-A4N5	T	LUAD	0	84	11.1006	8.0444	11.5869	9.329	6.9384
TCGA-55-6969	T	LUAD	0	1239	11.2979	8.0455	12.4297	9.1315	6.8039
TCGA-93-A4JO	T	LUAD	1	33	11.5955	8.0562	12.1137	9.2272	7.3219
TCGA-55-8089	T	LUAD	1	702	14.4775	8.0614	13.446	10.5624	7.8975
TCGA-55-6982	T	LUAD	1	995	11.1882	8.0778	12.8441	7.4147	5.7674
TCGA-99-AA5R	T	LUAD	0	658	10.8769	8.0812	12.6199	9.6293	7.7068
TCGA-44-3919	T	LUAD	1	1026	12.0083	8.0817	12.5384	9.1099	7.4511
TCGA-44-2661	T	LUAD	0	1159	12.0046	8.1444	13.2227	9.7907	8.3259
TCGA-69-7978	T	LUAD	0	134	12.3381	8.1572	13.4948	9.773	7.4774
TCGA-49-4507	T	LUAD	1	268	12.1871	8.1652	11.8012	10.6705	8.2868
TCGA-64-5778	T	LUAD	0	1305	13.2848	8.1698	12.1472	10.7756	8.8641
TCGA-55-6978	T	LUAD	1	176	14.0599	8.1813	12.9457	10.6161	8.4426
TCGA-86-8076	T	LUAD	0	993	10.7622	8.183	12.1648	10.0969	8.2022
TCGA-55-8619	T	LUAD	0	416	9.6175	8.188	13.8249	9.0462	7.3886
TCGA-49-6745	T	LUAD	0	522	10.8534	8.1991	12.8815	9.4148	6.7368
TCGA-50-5941	T	LUAD	0	1474	13.2737	8.2305	12.9023	10.0181	7.4803
TCGA-44-7672	T	LUAD	0	719	11.637	8.2368	13.039	8.868	6.5048
TCGA-50-5045	T	LUAD	1	2174	11.4475	8.2373	13.4716	9.481	7.7513
TCGA-MP-A4TJ	T	LUAD	1	339	12.4932	8.2523	12.5889	10.1335	8.0197
TCGA-55-6971	T	LUAD	0	1400	11.9454	8.2571	13.2166	10.3594	7.6881
TCGA-78-7146	T	LUAD	1	173	9.8974	8.2713	11.655	7.8162	4.8757
TCGA-MP-A4TH	T	LUAD	0	741	10.3152	8.2742	11.7917	8.8597	6.956
TCGA-05-4389	T	LUAD	0	1369	11.5938	8.2857	12.4425	10.2236	8.4345
TCGA-44-2659	T	LUAD	0	1367	11.0649	8.3029	11.7747	9.5117	7.4772
TCGA-55-6979	T	LUAD	1	237	13.5438	8.3102	13.3908	9.8298	7.7544
TCGA-69-8255	T	LUAD	0	129	12.7263	8.3443	13.1601	10.5609	8.1381
TCGA-L9-A743	T	LUAD	0	664	11.448	8.3501	12.5781	9.2166	7.2754
TCGA-55-7728	T	LUAD	0	704	10.1531	8.3515	14.3938	8.2088	6.2447
TCGA-L9-A50W	T	LUAD	1	442	9.4556	8.3614	10.9463	6.0827	3.8953
TCGA-55-8510	T	LUAD	0	539	11.4262	8.3754	13.3554	9.2203	7.0373
TCGA-55-A493	T	LUAD	0	28	11.679	8.3797	12.1426	8.8862	6.6282
TCGA-49-4487	T	LUAD	1	855	12.2453	8.408	12.0656	10.0429	7.1972
TCGA-95-7944	T	LUAD	0	377	13.1159	8.4215	12.4752	10.8339	8.2448
TCGA-50-6594	T	LUAD	1	370	7.4391	8.4231	13.1074	6.1865	2.5679
TCGA-93-A4JQ	T	LUAD	0	526	11.6073	8.4465	11.3137	8.2785	6.0623
TCGA-55-7994	T	LUAD	0	603	13.6539	8.4741	13.0853	9.7072	7.7964
TCGA-55-8301	T	LUAD	0	534	13.4036	8.4803	12.8958	9.4844	7.6541
TCGA-73-7499	T	LUAD	1	1531	13.1286	8.5322	12.055	10.438	8.6894
TCGA-L9-A8F4	T	LUAD	0	476	12.1309	8.5343	12.4998	9.4918	7.4303
TCGA-62-A46U	T	LUAD	0	2067	13.9121	8.5349	13.7161	9.0884	6.2828
TCGA-55-7995	T	LUAD	0	889	13.6416	8.5376	13.2541	10.0194	8.4575
TCGA-35-4123	T	LUAD	0	182	11.6711	8.5393	12.5239	11.6923	9.989
TCGA-44-3918	T	LUAD	0	1036	13.7828	8.5673	13.0003	10.0747	8.4112
TCGA-78-8660	T	LUAD	1	321	12.1068	8.6011	12.7405	9.2443	6.9068
TCGA-99-8028	T	LUAD	0	1118	13.6144	8.6275	13.5001	10.6883	8.1841
TCGA-55-8208	T	LUAD	0	674	13.2	8.6556	13.4689	9.5071	7.7275
TCGA-38-7271	T	LUAD	1	800	11.9427	8.6589	12.7025	10.4978	8.2833
TCGA-MP-A4T4	T	LUAD	1	2617	12.9757	8.674	12.7578	10.1841	7.7062
TCGA-50-5049	T	LUAD	0	3094	14.2278	8.7088	13.6345	10.9426	9.2025
TCGA-50-6597	T	LUAD	1	1268	11.3949	8.7253	11.2483	7.8037	6.6569
TCGA-91-6835	T	LUAD	0	79	12.6019	8.7326	13.3513	10.3606	8.3864
TCGA-73-4666	T	LUAD	0	800	14.0222	8.7686	13.8397	10.1458	8.24
TCGA-55-8302	T	LUAD	0	478	10.476	8.8301	12.4776	8.1994	5.6361
TCGA-97-A4LX	T	LUAD	0	614	12.7517	8.8436	13.1829	9.6727	7.088
TCGA-50-5055	T	LUAD	1	1830	11.3739	8.862	12.3021	10.0987	8.176
TCGA-97-7552	T	LUAD	0	1932	12.1067	8.8643	12.6786	10.9796	7.8817
TCGA-44-2657	T	LUAD	0	1351	12.4645	9.0049	12.8262	10.4646	8.6108
TCGA-NJ-A4YQ	T	LUAD	0	1432	12.7723	9.0053	12.7439	10.1734	8.3299
TCGA-86-6851	T	LUAD	0	179	14.0864	9.0079	12.5594	9.8722	7.4793
TCGA-97-A4M6	T	LUAD	0	568	11.2017	9.0488	12.4617	7.842	6.3792
TCGA-55-7281	T	LUAD	0	872	11.2986	9.0647	12.6282	8.4095	5.8856
TCGA-55-6987	T	LUAD	0	2137	12.3636	9.0773	13.1273	10.7359	8.1703
TCGA-55-7907	T	LUAD	1	343	12.8134	9.1273	12.3212	8.6764	6.8376
TCGA-49-AAR4	T	LUAD	1	879	11.4335	9.1509	11.7011	11.6511	9.3425
TCGA-93-7347	T	LUAD	0	683	12.1851	9.2893	12.7996	10.0839	7.9319
TCGA-49-AAR3	T	LUAD	0	1893	13.5448	9.4085	13.1619	10.5799	8.2236
TCGA-49-6767	T	LUAD	0	677	12.6369	9.4088	11.8166	9.3511	6.6153
TCGA-MP-A4TI	T	LUAD	1	429	12.6744	9.414	13.4081	9.6733	7.3798
TCGA-L9-A444	T	LUAD	0	307	14.1091	9.4721	12.346	10.9855	8.7147
TCGA-91-A4BC	T	LUAD	0	44	12.4008	9.5003	12.2931	11.6524	9.7272
TCGA-86-8671	T	LUAD	0	839	13.5499	9.9864	13.263	10.2771	8.2742
TCGA-49-6761	T	LUAD	0	354	11.675	10.9578	11.708	9.035	6.1725
Cohort is composed of n=511 but complete data of survival is only available from 495

## Sheet: % of CD103 density vs M1 status
Supplementary Table 6: Proportion of CD103 presence in M1 hot, M1 interm, M1 cold tumours
Anonimized ID	CD103 score	CXCL9 score
LUAD-2011-365	3	1
LUAD-2011-422	3	1
LUAD-2011-455	3	1
LUAD-2007-030	2.66667	1
LUAD-2011-379	2.66667	1
LUAD-2009-151	2.33333	1
LUAD-2010-258	2.33333	1
LUAD-2011-366	2.33333	1
LUAD-2007-017	2	1
LUAD-2007-051	2	1
LUAD-2008-080	2	1
LUAD-2009-222	2	1
LUAD-2010-259	2	1
LUAD-2011-418	2	1
LUAD-2011-452	2	1
LUAD-2009-205	1.66667	1
LUAD-2010-261	1.66667	1
LUAD-2010-297	1.66667	1
LUAD-2007-021	1.5	1
LUAD-2007-060	1.33333	1
LUAD-2008-071	1.33333	1
LUAD-2009-232	1.33333	1
LUAD-2010-250	1.33333	1
LUAD-2010-274	1.33333	1
LUAD-2010-343	1.33333	1
LUAD-2011-368	1.33333	1
LUAD-2007-001	1	1
LUAD-2007-031	1	1
LUAD-2007-041	1	1
LUAD-2008-062	1	1
LUAD-2008-067	1	1
LUAD-2008-078	1	1
LUAD-2008-089	1	1
LUAD-2008-102	1	1
LUAD-2008-115	1	1
LUAD-2008-116	1	1
LUAD-2008-125	1	1
LUAD-2008-126	1	1
LUAD-2008-127	1	1
LUAD-2008-138	1	1
LUAD-2009-148	1	1
LUAD-2009-152	1	1
LUAD-2009-160	1	1
LUAD-2009-161	1	1
LUAD-2009-165	1	1
LUAD-2009-168	1	1
LUAD-2009-177	1	1
LUAD-2009-182	1	1
LUAD-2009-192	1	1
LUAD-2009-193	1	1
LUAD-2009-197	1	1
LUAD-2009-201	1	1
LUAD-2009-210	1	1
LUAD-2009-212	1	1
LUAD-2009-214	1	1
LUAD-2009-215	1	1
LUAD-2009-223	1	1
LUAD-2009-224	1	1
LUAD-2010-237	1	1
LUAD-2010-238	1	1
LUAD-2010-243	1	1
LUAD-2010-249	1	1
LUAD-2010-254	1	1
LUAD-2010-266	1	1
LUAD-2010-268	1	1
LUAD-2010-275	1	1
LUAD-2010-295	1	1
LUAD-2010-301	1	1
LUAD-2010-309	1	1
LUAD-2010-319	1	1
LUAD-2010-326	1	1
LUAD-2010-328	1	1
LUAD-2010-329	1	1
LUAD-2010-337	1	1
LUAD-2010-339	1	1
LUAD-2010-340	1	1
LUAD-2010-342	1	1
LUAD-2011-364	1	1
LUAD-2011-369	1	1
LUAD-2011-372	1	1
LUAD-2011-380	1	1
LUAD-2011-381	1	1
LUAD-2011-382	1	1
LUAD-2011-384	1	1
LUAD-2011-393	1	1
LUAD-2011-394	1	1
LUAD-2011-397	1	1
LUAD-2011-403	1	1
LUAD-2011-405	1	1
LUAD-2011-411	1	1
LUAD-2011-412	1	1
LUAD-2011-416	1	1
LUAD-2011-445	1	1
LUAD-2011-449	1	1
LUAD-2011-456	1	1
LUAD-2011-459	1	1
LUAD-2007-010	3	2
LUAD-2007-013	3	2
LUAD-2007-018	3	2
LUAD-2007-020	3	2
LUAD-2007-052	3	2
LUAD-2008-139	3	2
LUAD-2009-155	3	2
LUAD-2009-172	3	2
LUAD-2009-176	3	2
LUAD-2009-184	3	2
LUAD-2010-255	3	2
LUAD-2010-260	3	2
LUAD-2010-278	3	2
LUAD-2010-341	3	2
LUAD-2011-344	3	2
LUAD-2011-355	3	2
LUAD-2011-402	3	2
LUAD-2011-417	3	2
LUAD-2011-419	3	2
LUAD-2011-430	3	2
LUAD-2011-457	3	2
LUAD-2007-019	2.66667	2
LUAD-2008-087	2.66667	2
LUAD-2008-112	2.66667	2
LUAD-2009-187	2.66667	2
LUAD-2009-191	2.66667	2
LUAD-2011-370	2.66667	2
LUAD-2011-392	2.66667	2
LUAD-2011-436	2.66667	2
LUAD-2007-002	2.33333	2
LUAD-2008-066	2.33333	2
LUAD-2008-117	2.33333	2
LUAD-2009-175	2.33333	2
LUAD-2010-304	2.33333	2
LUAD-2010-311	2.33333	2
LUAD-2010-324	2.33333	2
LUAD-2011-363	2.33333	2
LUAD-2011-371	2.33333	2
LUAD-2011-426	2.33333	2
LUAD-2011-453	2.33333	2
LUAD-2011-458	2.33333	2
LUAD-2007-005	2	2
LUAD-2007-022	2	2
LUAD-2007-026	2	2
LUAD-2007-028	2	2
LUAD-2007-029	2	2
LUAD-2007-042	2	2
LUAD-2007-044	2	2
LUAD-2007-053	2	2
LUAD-2007-054	2	2
LUAD-2007-056	2	2
LUAD-2007-057	2	2
LUAD-2007-059	2	2
LUAD-2008-064	2	2
LUAD-2008-069	2	2
LUAD-2008-073	2	2
LUAD-2008-074	2	2
LUAD-2008-075	2	2
LUAD-2008-099	2	2
LUAD-2008-106	2	2
LUAD-2008-109	2	2
LUAD-2008-119	2	2
LUAD-2008-123	2	2
LUAD-2008-124	2	2
LUAD-2008-141	2	2
LUAD-2009-144	2	2
LUAD-2009-154	2	2
LUAD-2009-164	2	2
LUAD-2009-173	2	2
LUAD-2009-174	2	2
LUAD-2009-213	2	2
LUAD-2009-219	2	2
LUAD-2010-244	2	2
LUAD-2010-246	2	2
LUAD-2010-269	2	2
LUAD-2010-271	2	2
LUAD-2010-298	2	2
LUAD-2010-336	2	2
LUAD-2011-356	2	2
LUAD-2011-362	2	2
LUAD-2011-378	2	2
LUAD-2011-404	2	2
LUAD-2011-410	2	2
LUAD-2011-414	2	2
LUAD-2011-423	2	2
LUAD-2011-427	2	2
LUAD-2011-440	2	2
LUAD-2011-441	2	2
LUAD-2011-443	2	2
LUAD-2007-014	1.66667	2
LUAD-2007-015	1.66667	2
LUAD-2007-036	1.66667	2
LUAD-2007-045	1.66667	2
LUAD-2007-055	1.66667	2
LUAD-2008-081	1.66667	2
LUAD-2008-113	1.66667	2
LUAD-2009-149	1.66667	2
LUAD-2009-167	1.66667	2
LUAD-2009-198	1.66667	2
LUAD-2009-208	1.66667	2
LUAD-2009-226	1.66667	2
LUAD-2009-230	1.66667	2
LUAD-2010-242	1.66667	2
LUAD-2010-252	1.66667	2
LUAD-2010-270	1.66667	2
LUAD-2010-290	1.66667	2
LUAD-2010-292	1.66667	2
LUAD-2010-302	1.66667	2
LUAD-2010-305	1.66667	2
LUAD-2010-333	1.66667	2
LUAD-2011-350	1.66667	2
LUAD-2011-351	1.66667	2
LUAD-2011-357	1.66667	2
LUAD-2011-361	1.66667	2
LUAD-2011-373	1.66667	2
LUAD-2011-398	1.66667	2
LUAD-2011-421	1.66667	2
LUAD-2011-433	1.66667	2
LUAD-2007-008	1.5	2
LUAD-2008-128	1.5	2
LUAD-2009-153	1.5	2
LUAD-2009-171	1.5	2
LUAD-2009-203	1.5	2
LUAD-2010-253	1.5	2
LUAD-2011-439	1.5	2
LUAD-2011-460	1.5	2
LUAD-2007-007	1.33333	2
LUAD-2007-011	1.33333	2
LUAD-2007-016	1.33333	2
LUAD-2007-027	1.33333	2
LUAD-2007-034	1.33333	2
LUAD-2007-038	1.33333	2
LUAD-2007-039	1.33333	2
LUAD-2007-046	1.33333	2
LUAD-2007-047	1.33333	2
LUAD-2008-065	1.33333	2
LUAD-2008-079	1.33333	2
LUAD-2008-083	1.33333	2
LUAD-2008-084	1.33333	2
LUAD-2008-094	1.33333	2
LUAD-2008-097	1.33333	2
LUAD-2008-105	1.33333	2
LUAD-2008-133	1.33333	2
LUAD-2008-136	1.33333	2
LUAD-2009-169	1.33333	2
LUAD-2009-189	1.33333	2
LUAD-2009-194	1.33333	2
LUAD-2009-218	1.33333	2
LUAD-2009-227	1.33333	2
LUAD-2010-247	1.33333	2
LUAD-2010-280	1.33333	2
LUAD-2010-288	1.33333	2
LUAD-2010-294	1.33333	2
LUAD-2010-307	1.33333	2
LUAD-2010-308	1.33333	2
LUAD-2010-331	1.33333	2
LUAD-2011-345	1.33333	2
LUAD-2011-376	1.33333	2
LUAD-2011-377	1.33333	2
LUAD-2011-383	1.33333	2
LUAD-2011-408	1.33333	2
LUAD-2011-420	1.33333	2
LUAD-2011-451	1.33333	2
LUAD-2007-003	1	2
LUAD-2007-004	1	2
LUAD-2007-006	1	2
LUAD-2007-009	1	2
LUAD-2007-012	1	2
LUAD-2007-024	1	2
LUAD-2007-025	1	2
LUAD-2007-035	1	2
LUAD-2007-037	1	2
LUAD-2007-040	1	2
LUAD-2007-048	1	2
LUAD-2007-049	1	2
LUAD-2007-058	1	2
LUAD-2008-061	1	2
LUAD-2008-063	1	2
LUAD-2008-070	1	2
LUAD-2008-072	1	2
LUAD-2008-077	1	2
LUAD-2008-082	1	2
LUAD-2008-085	1	2
LUAD-2008-088	1	2
LUAD-2008-090	1	2
LUAD-2008-091	1	2
LUAD-2008-092	1	2
LUAD-2008-093	1	2
LUAD-2008-095	1	2
LUAD-2008-096	1	2
LUAD-2008-098	1	2
LUAD-2008-101	1	2
LUAD-2008-103	1	2
LUAD-2008-104	1	2
LUAD-2008-107	1	2
LUAD-2008-111	1	2
LUAD-2008-114	1	2
LUAD-2008-120	1	2
LUAD-2008-121	1	2
LUAD-2008-130	1	2
LUAD-2008-132	1	2
LUAD-2008-135	1	2
LUAD-2008-140	1	2
LUAD-2009-145	1	2
LUAD-2009-147	1	2
LUAD-2009-156	1	2
LUAD-2009-157	1	2
LUAD-2009-162	1	2
LUAD-2009-163	1	2
LUAD-2009-166	1	2
LUAD-2009-178	1	2
LUAD-2009-179	1	2
LUAD-2009-180	1	2
LUAD-2009-181	1	2
LUAD-2009-183	1	2
LUAD-2009-195	1	2
LUAD-2009-196	1	2
LUAD-2009-199	1	2
LUAD-2009-200	1	2
LUAD-2009-202	1	2
LUAD-2009-204	1	2
LUAD-2009-217	1	2
LUAD-2009-225	1	2
LUAD-2009-229	1	2
LUAD-2009-231	1	2
LUAD-2009-233	1	2
LUAD-2009-234	1	2
LUAD-2009-235	1	2
LUAD-2010-239	1	2
LUAD-2010-240	1	2
LUAD-2010-248	1	2
LUAD-2010-256	1	2
LUAD-2010-257	1	2
LUAD-2010-262	1	2
LUAD-2010-263	1	2
LUAD-2010-267	1	2
LUAD-2010-272	1	2
LUAD-2010-276	1	2
LUAD-2010-277	1	2
LUAD-2010-281	1	2
LUAD-2010-283	1	2
LUAD-2010-284	1	2
LUAD-2010-285	1	2
LUAD-2010-286	1	2
LUAD-2010-291	1	2
LUAD-2010-293	1	2
LUAD-2010-300	1	2
LUAD-2010-306	1	2
LUAD-2010-310	1	2
LUAD-2010-316	1	2
LUAD-2010-317	1	2
LUAD-2010-318	1	2
LUAD-2010-321	1	2
LUAD-2010-325	1	2
LUAD-2010-330	1	2
LUAD-2010-332	1	2
LUAD-2010-335	1	2
LUAD-2010-338	1	2
LUAD-2011-348	1	2
LUAD-2011-349	1	2
LUAD-2011-352	1	2
LUAD-2011-353	1	2
LUAD-2011-354	1	2
LUAD-2011-358	1	2
LUAD-2011-374	1	2
LUAD-2011-375	1	2
LUAD-2011-385	1	2
LUAD-2011-387	1	2
LUAD-2011-388	1	2
LUAD-2011-399	1	2
LUAD-2011-401	1	2
LUAD-2011-409	1	2
LUAD-2011-413	1	2
LUAD-2011-415	1	2
LUAD-2011-428	1	2
LUAD-2011-429	1	2
LUAD-2011-434	1	2
LUAD-2011-435	1	2
LUAD-2011-446	1	2
LUAD-2011-447	1	2
LUAD-2008-118	3	3
LUAD-2008-137	3	3
LUAD-2009-159	3	3
LUAD-2009-206	3	3
LUAD-2009-221	3	3
LUAD-2010-265	3	3
LUAD-2010-273	3	3
LUAD-2010-287	3	3
LUAD-2010-315	3	3
LUAD-2011-367	3	3
LUAD-2011-424	3	3
LUAD-2011-431	3	3
LUAD-2011-448	3	3
LUAD-2011-454	3	3
LUAD-2010-289	2.66667	3
LUAD-2010-320	2.66667	3
LUAD-2010-323	2.66667	3
LUAD-2011-395	2.66667	3
LUAD-2007-023	2.5	3
LUAD-2010-296	2.33333	3
LUAD-2010-334	2.33333	3
LUAD-2011-400	2.33333	3
LUAD-2009-146	2	3
LUAD-2010-279	2	3
LUAD-2011-346	2	3
LUAD-2011-391	2	3
LUAD-2011-406	2	3
LUAD-2011-442	2	3
LUAD-2008-110	1.66667	3
LUAD-2008-129	1.66667	3
LUAD-2008-134	1.66667	3
LUAD-2009-209	1.66667	3
LUAD-2010-251	1.66667	3
LUAD-2010-303	1.66667	3
LUAD-2010-314	1.66667	3
LUAD-2010-327	1.66667	3
LUAD-2011-386	1.66667	3
LUAD-2011-390	1.66667	3
LUAD-2009-211	1.5	3
LUAD-2011-407	1.5	3
LUAD-2007-050	1.33333	3
LUAD-2008-108	1.33333	3
LUAD-2009-188	1.33333	3
LUAD-2010-241	1.33333	3
LUAD-2010-264	1.33333	3
LUAD-2010-299	1.33333	3
LUAD-2010-313	1.33333	3
LUAD-2010-322	1.33333	3
LUAD-2007-033	1	3
LUAD-2008-068	1	3
LUAD-2008-086	1	3
LUAD-2008-122	1	3
LUAD-2009-150	1	3
LUAD-2009-186	1	3
LUAD-2009-190	1	3
LUAD-2009-220	1	3

## Sheet: Univariate OS Analysis
	Factor	N(%)	Mean OS (Months)	95% CI	P value	Univariate analysis using cancer specific death
CD103	Low	72 (57)	1861 (61.1)	1658 to 2063	0.230
	Moderate	39 (31)	2017	1770 to 2263
			(66.3)
	High	15 (12)	2213	1876 to 2549
			(72.8)
	Overall	126	1974	1829 to 2118
			(64.9)
CD103	Low	72 (83)	1861	1658 to 2063	0.109
			(61.1)
	High	15 ( 17)	2213	1876 to 2549
			(72.8)
	Overall	87	1943	1766 to 2119
			(63.9)
CD8	Low	60 (48)	1807	1581 to 2034	0.192
			(59.4)
	Moderate	46 ( 36)	2076	1857 to 2295
			(68.3)
	High	20 (16)	2028	1692 to 2365
			(66.7)
	Overall	126	1942	1766 to 2119
			(63.8)
CD8	Low	60 (75)	1807	1581 to 2034	0.293
			(59.4)
	High	20 (25)	2028	1692 to 2365
			(66.7)
	Overall	80	1878	1688 to 2068
			(61.7)
CXCL9	Low	32 ( 25)	1600	1281 to 1918	0.028
			(52.6)
	Moderate	83 (65)	1981	1803 to 2158
			(65.1)
	High	13 (10)	2040	1738 to 2342
			(67.1)
	Overall	128	1961	1817 to 2105
			(64.4)
CXCL9	Low	32 (71)	1600	1281 to 1918	0.01
			(52.6)
	High	13 ( 29)	2040	1738 to 2342
			(67.1)
	Overall	45	1848	1603 to 2093
			(60.8)
	Male	60 (47)	1883	1662 to 2103	0.377
Gender			(61.9)
	Female	68 (53)	2006	1817 to 2193
			(65.9)
	Overall	128
Age	<65	57 (45)	1922	1708 to 2136	0.783
			(63.2)
	>65	71 (55)	1975	1783 to 2167
			(64.9)
	Overall	128	1961	1817 to 2105
			(64.5)
Staging		119	1975	1828 to 2124	8.9x10-8
			(64.9)

## Sheet: Multivariate OS analysis
Variable	HR	95% CI	p-value	Multivariate analysis using cancer specific death
CD103	0.863	0.643 to 1.171	0.352	(Without staging: N=124)
CD8	1023	0.749 to 1.399	0.885
CXCL9	0.713	0.512 to 0.994	0.046
Age	0.950	0.665 to 1.358	0.780
Gender	0.919	0.654 to 1.314	0.643
